# Supplementary material for: Autofluorescence spectroscopy in redox monitoring across cell confluencies
Source: PLoS One. 2019 Dec 18;14(12):e0226757. doi: 10.1371/journal.pone.0226757 (PMC6919590; doi:10.1371/journal.pone.0226757)
Supplement: S1 Dataset — (XLSX) [file pone.0226757.s001.xlsx]

## Sheet: Experimental Constant
Spectral Decomposed Data for Calibrated Samples of NADH and FAD
WlPeak	IntPeak	IntSum	WlNADH	IPkNADH	ISmNADH	WlFAD	IPkFAD	ISmFAD	Const	Rsquare	[FAD](E-06)	[NADH](E-05)	RR Chemicals	Experimental Constant
509.4	25068	3381000	505.4	0.97663	3150600	555.2	0.1437	285680	2.2209e-14	0.99411	0.25	1.44	0.0170648	5.22287
510.1	24751	3340500	505.4	0.97383	3101800	555.1	0.15011	294180	2.2206e-14	0.99418	0.25	1.44	0.0170648	5.46288
510.1	24534	3310900	505.4	0.97397	3075100	555.1	0.14972	290980	2.2219e-14	0.99419	0.25	1.44	0.0170648	5.45037
540.1	5917.3	746930	505.5	0.50503	384880	555.5	0.6405	353850	0.0046241	0.99588	0.5	0.18	0.217391	3.30976
540.2	5782.1	727220	505.5	0.49683	369970	555.5	0.64903	350600	0.0038356	0.996	0.5	0.18	0.217391	3.41152
540.1	5680.1	713730	505.5	0.4934	360940	555.6	0.65328	346930	0.0034369	0.99595	0.5	0.18	0.217391	3.46026
532.7	59631	7704400	505.4	0.70442	5405600	553.3	0.45292	2384300	2.2218e-14	0.99672	2.5	1.44	0.147929	2.54062
535.1	51058	6418400	505.4	0.61646	4050500	553	0.52843	2423500	4.9545e-12	0.9969	2.5	1.44	0.147929	3.44633
532.8	62048	8048700	505.4	0.70476	5627500	553.6	0.45843	2511200	3.646e-14	0.9967	2.5	1.44	0.147929	2.57033
538.1	54527	6574700	505.4	0.49526	3475300	552.8	0.63523	3134900	4.1418e-10	0.99698	2.5	1.44	0.147929	5.19582
537.4	50848	6217800	505.4	0.52992	3467600	552.9	0.60686	2790500	2.2227e-14	0.99705	2.5	1.44	0.147929	4.63528
537.8	48588	5891800	505.4	0.5104	3191400	552.8	0.62263	2735900	2.2328e-14	0.99707	2.5	1.44	0.147929	4.93789
543.6	24750	2680700	505.5	0.19659	626630	551.4	0.87253	2028500	0.0034444	0.99645	2.5	0.36	0.409836	4.66151
543.8	25622	2779400	505.5	0.19686	649630	551.2	0.87312	2104300	0.0033163	0.99653	2.5	0.36	0.409836	4.66449
543.8	25168	2730800	505.5	0.19643	636720	551.2	0.87371	2072000	0.0029189	0.99658	2.5	0.36	0.409836	4.68602
524.8	16636	2267200	505.4	0.89303	1911900	556	0.28486	385280	2.2242e-14	0.99554	0.5	0.72	0.0649351	2.90184
525.4	16195	2204500	505.4	0.88175	1837600	555.9	0.29743	395610	2.2223e-14	0.99565	0.5	0.72	0.0649351	3.10012
525.7	15729	2138700	505.4	0.88073	1782700	555.8	0.29863	383990	2.2222e-14	0.99569	0.5	0.72	0.0649351	3.10173
546.6	12555	1367800	505.5	0.12865	208020	552.2	0.92401	1108000	0.013754	0.99555	2	0.18	0.526316	4.79377
546.7	12367	1341900	505.5	0.11965	190580	552	0.93048	1101800	0.013356	0.99567	2	0.18	0.526316	5.20317
546.2	11554	1274400	505.5	0.16082	239300	552.4	0.90053	990540	0.012847	0.99561	2	0.18	0.526316	3.72539
527.8	13148	1789900	505.4	0.85315	1443600	556.2	0.33015	365680	2.2209e-14	0.99582	0.5	0.72	0.0649351	3.64768
525.8	14013	1921300	505.4	0.88432	1594700	556.5	0.30066	347930	2.2292e-14	0.99559	0.5	0.72	0.0649351	3.14178
525.1	13642	1867700	505.4	0.89105	1564300	556.3	0.29125	325890	2.2299e-14	0.99561	0.5	0.72	0.0649351	2.99995
542.5	7795.2	890650	505.5	0.30125	302430	552.7	0.79516	580160	0.0034459	0.99631	0.5	0.18	0.217391	6.90598
542	7495.8	881880	505.5	0.36628	353600	553.4	0.74845	524300	0.0017707	0.9964	0.5	0.18	0.217391	5.3379
541.1	7401.4	886180	505.5	0.41293	393610	554	0.71191	487620	0.0022262	0.99621	0.5	0.18	0.217391	4.45983
506.5	27799	3708400	505.4	0.99068	3544100	554.9	0.1046	229300	2.2313e-14	0.99355	0.25	1.44	0.0170648	3.72667
503.3	27608	3821200	505.5	1.0505	3735000	557.5	0.032002	73892	0.0014921	0.98126	0.25	1.44	0.0170648	1.13954
506.7	26536	3558000	505.4	0.99048	3382300	555.7	0.10945	232780	2.2304e-14	0.99354	0.25	1.44	0.0170648	3.9642
528.7	7170	958700	505.4	0.83095	766720	555	0.34472	204590	2.2246e-14	0.996	0.25	0.18	0.121951	1.92123
528.5	7223.1	965750	505.4	0.83208	773450	555	0.34228	204820	2.2205e-14	0.99604	0.25	0.18	0.121951	1.90666
525.6	7477.4	1011400	505.4	0.88254	849240	555.4	0.29357	176380	2.2209e-14	0.99564	0.25	0.18	0.121951	1.49538
532	6449.1	845900	505.4	0.74919	621770	554.5	0.42039	233400	1.0633e-12	0.99639	0.25	0.18	0.121951	2.70274
531.9	6415.6	841830	505.4	0.75298	621680	554.5	0.41775	229680	2.2259e-14	0.99635	0.25	0.18	0.121951	2.66004
531.9	6445.7	846550	505.4	0.76053	630850	554.5	0.41033	225540	2.2208e-14	0.99638	0.25	0.18	0.121951	2.57413
525	3644.9	497000	505.4	0.90043	422360	555.8	0.27616	80909	2.2265e-14	0.9954	0.0625	0.18	0.033557	5.51705
521.7	3857.8	528660	505.4	0.92575	459590	555.9	0.24438	75884	2.2212e-14	0.99502	0.0625	0.18	0.033557	4.75524
520.1	3901.9	533960	505.4	0.9338	468890	555.7	0.23132	72319	2.224e-14	0.99499	0.0625	0.18	0.033557	4.44195
517.1	4603.6	634840	505.4	0.94861	561980	556.3	0.21369	79868	6.1082e-11	0.99458	0.0625	0.18	0.033557	4.09303
516.8	4630.2	638330	505.4	0.95464	568830	556.2	0.2046	76850	2.2288e-14	0.99444	0.0625	0.18	0.033557	3.89093
517	4473.4	615230	505.4	0.95172	547890	556	0.20719	74893	7.5867e-12	0.99449	0.0625	0.18	0.033557	3.93677
534.2	9126.3	1225700	505.5	0.73877	868330	556.9	0.45314	360100	9.4262e-13	0.99567	0.5	0.36	0.121951	2.98587
534.2	9273.5	1244800	505.5	0.73708	880310	556.9	0.45349	367100	6.3003e-12	0.99569	0.5	0.36	0.121951	3.00249
534.6	9114.3	1217800	505.5	0.72311	848810	556.7	0.46399	372100	3.5895e-13	0.99585	0.5	0.36	0.121951	3.15632
545.4	9951.9	1092800	505.5	0.16393	210100	551.9	0.8955	845480	0.012449	0.99585	1.25	0.09	0.581395	2.89741
545.2	10221	1114900	505.5	0.15178	199790	551.7	0.90577	880180	0.011394	0.99584	1.25	0.09	0.581395	3.17198
545	10289	1119900	505.5	0.15388	203910	551.6	0.90331	882380	0.010896	0.99597	1.25	0.09	0.581395	3.11566
540.2	12793	1553400	505.5	0.45174	744260	554.1	0.68012	798820	0.002693	0.99624	1.25	0.28	0.308642	2.40421
541	12976	1554200	505.5	0.41144	687590	553.6	0.71289	855390	0.0028781	0.99625	1.25	0.28	0.308642	2.78665
541.1	12757	1516700	505.5	0.39717	652520	553.4	0.72226	854080	0.0026492	0.9963	1.25	0.28	0.308642	2.93192
540.2	14381	1710600	505.5	0.41327	765440	553	0.70936	945490	8.574e-09	0.99644	1.25	0.36	0.257732	3.55745
540.7	14144	1632700	505.5	0.34957	636750	552.5	0.75542	992830	0.0007432	0.99641	1.25	0.36	0.257732	4.49054
539.8	13606	1632200	505.5	0.44833	785630	553.3	0.68126	848510	6.0184e-11	0.9966	1.25	0.36	0.257732	3.11051
543	17271	1930200	505.5	0.23836	530200	552	0.8403	1364800	0.0067904	0.99612	2	0.36	0.357143	4.63342
542.9	17067	1950400	505.5	0.28433	624970	552.3	0.8082	1298800	0.0051938	0.99618	2	0.36	0.357143	3.74072
542.7	16749	1908200	505.5	0.28013	604280	552.3	0.81129	1278600	0.0050473	0.99623	2	0.36	0.357143	3.80863
537.1	9567.7	1209000	505.5	0.58764	724100	554.4	0.56778	488280	2.4654e-12	0.99647	0.5	0.36	0.121951	4.85515
537.7	9232.8	1142800	505.5	0.54267	645280	554	0.60163	500450	2.2204e-14	0.9965	0.5	0.36	0.121951	5.58399
537.1	8939.8	1125600	505.5	0.58289	671110	554.2	0.56941	458660	2.2218e-14	0.99662	0.5	0.36	0.121951	4.92073
542.4	15634	1751000	505.5	0.26543	534440	552	0.82092	1200100	0.0035291	0.99631	1.25	0.28	0.308642	5.02998
542.5	15180	1721400	505.5	0.2899	566750	552.1	0.80441	1143500	0.0024406	0.99644	1.25	0.28	0.308642	4.51952
542.3	15941	1817800	505.5	0.30277	621590	552.2	0.79454	1182500	0.0028613	0.99634	1.25	0.28	0.308642	4.26133
541.7	16305	1808200	505.5	0.26827	563340	551.4	0.81768	1244700	2.8547e-05	0.9966	1.25	0.36	0.257732	6.36336
541.6	16307	1844100	505.5	0.30495	640440	551.5	0.79141	1205200	4.2486e-13	0.99672	1.25	0.36	0.257732	5.41967
541.7	16907	1897600	505.5	0.28999	631420	551.5	0.80239	1267000	3.5834e-12	0.99663	1.25	0.36	0.257732	5.77897
536.9	10998	1400100	505.5	0.5976	846450	554.6	0.56081	557300	5.3941e-13	0.99647	0.5	0.36	0.121951	4.74046
537	10668	1353600	505.5	0.59248	814020	554.5	0.56432	543390	4.4482e-14	0.9965	0.5	0.36	0.121951	4.80628
536.9	10389	1316700	505.5	0.59031	789840	554.4	0.56542	530840	2.2314e-14	0.99655	0.5	0.36	0.121951	4.83902
545.9	11932	1311800	505.5	0.1503	230980	552.2	0.90395	1021300	0.016616	0.99537	1.25	0.09	0.581395	3.18355
545.6	12089	1327100	505.5	0.14743	229540	552	0.90662	1040700	0.015659	0.99547	1.25	0.09	0.581395	3.26437
545.5	12113	1328100	505.5	0.14806	230970	552	0.90664	1043200	0.014866	0.99557	1.25	0.09	0.581395	3.25195
544.5	15863	1750600	505.5	0.19304	394390	551.8	0.87518	1312000	0.0092789	0.99595	1.25	0.18	0.409836	4.79039
544.5	15957	1749200	505.5	0.17981	369550	551.6	0.88511	1336400	0.0090185	0.99602	1.25	0.18	0.409836	5.20746
544.4	16137	1758300	505.5	0.17011	353530	551.5	0.89196	1362700	0.008701	0.99608	1.25	0.18	0.409836	5.55056
542.7	17114	1947100	505.5	0.28607	630540	552.2	0.80657	1292300	0.0047176	0.99622	1.25	0.28	0.308642	4.59091
542.6	16810	1902600	505.5	0.27612	597780	552.1	0.81377	1283500	0.0042251	0.99624	1.25	0.28	0.308642	4.80953
542.7	16606	1874700	505.5	0.27361	585170	552	0.81508	1270400	0.003848	0.99634	1.25	0.28	0.308642	4.86302
542.6	13114	1569400	505.5	0.35762	604000	554	0.75435	929440	0.0091518	0.9957	1.25	0.36	0.257732	4.43177
542.5	13113	1562800	505.5	0.35006	591180	553.8	0.76066	939510	0.0081516	0.99574	1.25	0.36	0.257732	4.57693
542.6	13029	1547100	505.5	0.34104	572280	553.6	0.76771	944790	0.0076743	0.99576	1.25	0.36	0.257732	4.75466
543.1	22815	2575000	505.5	0.26944	791690	552.1	0.8175	1742100	0.0060192	0.99623	2	0.36	0.357143	3.96087
543.2	23175	2590400	505.5	0.25092	748930	551.8	0.83129	1804300	0.0053356	0.9963	2	0.36	0.357143	4.33651
543.2	23475	2612000	505.5	0.24106	728790	551.6	0.83886	1846700	0.0051872	0.99631	2	0.36	0.357143	4.56107

## Sheet: Spectral Decomposition
Spectral Decomposed Data for Fibroblasts at Different Confluencies
WlPeak	IntPeak	IntSum	WlNADH	IPkNADH	ISmNADH	WlFAD	IPkFAD	ISmFAD	Const	Rsquare	Redox Ratio	Time-in-Culture	Confluency
560.5	445.57	69084	505.5	0.33779	19382	555.3	0.71682	31158	0.13872	0.94279	0.28515	24	20
569.1	426.84	63879	505.8	0.23294	12805	555.3	0.79107	32940	0.14162	0.93954	0.38962	24	20
567.5	438.17	65178	506	0.24281	13702	555.3	0.78555	33578	0.13615	0.93959	0.37814	24	20
569.3	281.6	42326	505.7	0.22016	7984.2	555.3	0.78058	21443	0.15268	0.93264	0.39991	24	20
571.4	236.44	35420	506	0.19188	5843.1	555.3	0.78556	18120	0.16153	0.92376	0.43486	24	20
574.4	226.93	33533	506	0.16912	4942.8	555.3	0.80262	17768	0.15897	0.92311	0.47146	24	20
566.7	230.82	35201	505.5	0.28111	8355.8	555.3	0.74039	16671	0.14692	0.93779	0.33114	24	20
575	201.65	31926	505.5	0.29417	7645.1	555.3	0.66768	13135	0.18424	0.9081	0.29889	24	20
570.5	373.19	55657	506	0.24482	11767	555.3	0.78552	28598	0.13659	0.93928	0.3762	24	20
569.7	403.02	59229	506	0.2089	10843	555.3	0.80521	31658	0.13836	0.93742	0.42012	24	20
567.2	249.24	37186	506	0.22431	7200.3	555.3	0.79488	19327	0.14255	0.93679	0.39978	16.5	20
571.8	226.77	31991	506	0.10999	3212.4	555.3	0.85885	19000	0.14374	0.9323	0.59475	16.5	20
571.1	229.85	33048	506	0.16381	4849.2	555.3	0.83113	18636	0.13867	0.9375	0.48814	16.5	20
569.9	272.04	39781	506	0.20294	7110.3	555.3	0.80477	21357	0.13863	0.93711	0.42704	16.5	20
574.8	210.03	28585	506	0.034054	921.17	555.3	0.90156	18473	0.14587	0.9268	0.83267	16.5	20
574	206.58	28755	506	0.082504	2195.1	555.3	0.88604	17856	0.14044	0.9363	0.66871	16.5	20
571.8	212.99	29920	506	0.085601	2348.1	555.3	0.86585	17991	0.14994	0.93057	0.65531	16.5	20
564.3	220.72	32980	505.5	0.27278	7753.7	555.3	0.7658	16489	0.13195	0.94431	0.34542	16.5	20
573.1	205.93	28884	506	0.09756	2587.5	555.3	0.86296	17336	0.14504	0.93032	0.62442	16.5	20
569.2	212.53	30353	506	0.15684	4293	555.3	0.8298	17204	0.13889	0.93726	0.4986	16.5	20
556.7	235.78	35560	505.5	0.34356	10432	555.3	0.72606	16700	0.11916	0.95342	0.28431	16.5	20
571.5	479.01	67641	506	0.13883	8564.6	555.3	0.85016	39728	0.13465	0.93784	0.5351	47	20
572.1	459.48	64342	506	0.086096	5094.8	555.3	0.8737	39162	0.14571	0.93394	0.65605	47	20
573.4	419.51	56960	506	0.048448	2617.5	555.3	0.9033	36967	0.13806	0.93324	0.778	47	20
571.9	442.33	61837	506	0.09831	5600.5	555.3	0.87205	37630	0.14022	0.93551	0.62508	47	20
574.5	400.67	53426	506	0.0066285	342.05	555.3	0.92449	36136	0.141	0.9291	0.96326	47	20
570.5	443.35	61723	506	0.11056	6312.7	555.3	0.87579	37879	0.13181	0.9404	0.59822	47	20
570.2	436.6	59999	506	0.082019	4611.9	555.3	0.89027	37918	0.13337	0.939	0.67107	47	20
573.3	410.86	55291	506	0.035222	1863.8	555.3	0.91799	36793	0.13495	0.9341	0.83047	47	20
572.5	420.99	57413	506	0.047123	2555	555.3	0.90311	37090	0.14069	0.93328	0.78271	47	20
572.3	423.66	58601	506	0.08074	4405.4	555.3	0.88367	36521	0.13906	0.93712	0.67289	47	20
567.2	521.92	75715	506	0.19973	13426	555.3	0.81987	41744	0.13122	0.94226	0.43551	40	30
570.3	477.73	68772	506	0.16586	10205	555.3	0.83566	38945	0.13691	0.93761	0.48638	40	30
570.7	472.79	66844	506	0.12616	7681.7	555.3	0.85477	39424	0.13916	0.93751	0.56015	40	30
572.3	447.41	63078	506	0.12404	7147.5	555.3	0.86311	37672	0.13603	0.93674	0.5667	40	30
571.2	439.42	62065	506	0.11135	6301.5	555.3	0.87527	37521	0.13839	0.93722	0.59636	40	30
547.3	551.54	87076	505.5	0.47198	33523	555.3	0.63221	34016	0.11808	0.95337	0.20114	40	30
569	468.36	69067	506	0.23387	14107	555.3	0.79457	36304	0.13277	0.94213	0.38972	40	30
556.1	491.46	75888	505.5	0.38226	24193	555.3	0.70118	33618	0.12261	0.94966	0.2564	40	30
567.8	412.49	62242	505.5	0.27711	14720	555.3	0.76083	30615	0.13662	0.94199	0.34041	40	30
566.8	279.52	42016	506	0.23873	8594.2	555.3	0.77346	21091	0.14704	0.9337	0.37848	40	30
568.7	454.16	66229	506	0.19901	11640	555.3	0.81317	36027	0.13623	0.94062	0.43439	40	30
571.5	267.9	38467	506	0.11433	3944.6	555.3	0.84446	22069	0.15495	0.92842	0.58129	71	20
560.2	540.74	79790	505.8	0.26744	18624	555.3	0.78454	41386	0.12193	0.95295	0.35542	71	20
559.2	459.98	71193	505.5	0.35612	21095	555.3	0.71253	31974	0.13134	0.9465	0.27331	71	20
568.7	453.13	65327	506	0.18339	10703	555.3	0.82874	36634	0.13233	0.94102	0.45927	71	20
569	407.86	57434	506	0.13724	7209.1	555.3	0.85714	34104	0.13175	0.94179	0.53999	71	20
560.1	468.43	70592	505.5	0.30793	18575	555.3	0.7597	34716	0.12311	0.94937	0.31683	71	20
572.4	404.05	55758	506	0.091256	4748.7	555.3	0.88767	34989	0.13216	0.94003	0.64643	71	20
569.6	425.65	61203	506	0.16425	9004.3	555.3	0.83949	34859	0.13578	0.93987	0.48996	71	20
570	427.65	62024	506	0.18962	10444	555.3	0.81791	34123	0.13608	0.93904	0.44773	71	20
569.6	450.27	64666	506	0.16525	9583	555.3	0.83304	36592	0.13689	0.93994	0.48652	71	20
543	586.86	91882	505.5	0.54074	40867	555.3	0.58567	33530	0.09932	0.96225	0.16915	63.5	40
569.7	380.16	53247	506	0.11994	5872.2	555.3	0.87601	32488	0.13053	0.93848	0.57856	63.5	40
565.7	418.29	62245	506	0.28136	15157	555.3	0.77619	31673	0.12284	0.94623	0.34146	63.5	40
573.2	364.56	49377	506	0.057407	2695.4	555.3	0.90917	32334	0.13118	0.93557	0.74854	63.5	40
568.5	388.72	55480	506	0.1783	8926.5	555.3	0.84398	32005	0.12476	0.94342	0.47081	63.5	40
571.6	355.26	47783	506	0.046086	2108.6	555.3	0.92945	32212	0.12631	0.93753	0.79126	63.5	40
565.5	387.56	55983	506	0.20382	10174	555.3	0.82636	31243	0.12528	0.94507	0.43247	63.5	40
571.9	363.65	50009	506	0.080015	3747.5	555.3	0.90029	31939	0.13128	0.93747	0.67895	63.5	40
570.4	358.41	48553	506	0.074566	3442	555.3	0.90499	31642	0.12527	0.9401	0.69523	63.5	40
567.8	405.32	58811	506	0.20938	10930	555.3	0.81382	32179	0.12913	0.94348	0.42214	63.5	40
548.2	488.46	77724	505.5	0.46762	29415	555.3	0.62541	29801	0.1263	0.95236	0.2009	95	20
562.6	388.7	59974	505.5	0.34377	17208	555.3	0.71125	26970	0.13546	0.94677	0.28001	95	20
560.7	398.64	61094	505.5	0.3514	18040	555.3	0.7123	27701	0.12838	0.94925	0.2759	95	20
553.3	410.2	63606	505.5	0.41587	21969	555.3	0.6771	27095	0.11817	0.95401	0.23433	95	20
552	386.47	59347	505.5	0.3801	18917	555.3	0.69727	26288	0.12197	0.95279	0.25641	95	20
559.3	403.51	62162	505.5	0.36748	19096	555.3	0.71031	27961	0.12479	0.94976	0.2665	95	20
549	403.97	63305	505.5	0.4519	23516	555.3	0.64596	25456	0.11827	0.95374	0.21174	95	20
554.2	427.81	66991	505.5	0.41995	23136	555.3	0.66481	27746	0.12551	0.94913	0.22933	95	20
566.8	390.61	59107	505.5	0.31494	15842	555.3	0.73897	28159	0.1289	0.94546	0.30607	95	20
561	355.13	53861	505.5	0.34124	15606	555.3	0.73035	25302	0.12158	0.94963	0.28689	95	20
536.9	503.89	81882	505.5	0.72687	47203	555.3	0.41528	20414	0.09437	0.96114	0.096911	88	50
543.3	365.15	57556	505.5	0.55115	25937	555.3	0.58614	20879	0.098048	0.96036	0.16649	88	50
546.6	322.22	50085	505.5	0.46401	19254	555.3	0.64833	20379	0.10812	0.95688	0.20801	88	50
547.5	363.77	55192	505.5	0.44655	20919	555.3	0.66691	23667	0.097192	0.9629	0.2192	88	50
544.6	374.31	55960	505.5	0.45441	21904	555.3	0.67303	24576	0.084423	0.96703	0.21778	88	50
561.7	271.23	39784	506	0.29489	10301	555.3	0.77571	20525	0.1101	0.9505	0.33085	88	50
555.6	306.32	46141	505.5	0.39281	15495	555.3	0.7168	21420	0.10039	0.9559	0.2554	88	50
553.1	342.84	51770	505.5	0.40538	17898	555.3	0.69994	23410	0.10172	0.96072	0.24503	88	50
546.5	389.13	59342	505.5	0.45297	22699	555.3	0.65746	24958	0.1001	0.96125	0.21435	88	50
546.3	364	56455	505.5	0.49187	23074	555.3	0.63136	22419	0.10037	0.95984	0.19426	88	50
546.8	672.91	101000	505.5	0.44286	38377	555.3	0.67529	44330	0.091262	0.96593	0.22277	95	60
549.2	646.18	96999	505.5	0.41121	34219	555.3	0.69859	44037	0.096687	0.9631	0.24204	95	60
538.3	911.39	144000	505.5	0.66965	78656	555.3	0.47431	42171	0.083031	0.96821	0.11742	95	60
540.6	814.73	128000	505.5	0.63623	66805	555.3	0.51131	40639	0.083989	0.96793	0.13115	95	60
545.6	559.09	87703	505.5	0.501	36099	555.3	0.61323	33446	0.10826	0.95692	0.18693	95	60
542.7	600.45	97744	505.5	0.61527	47612	555.3	0.49475	28980	0.11742	0.94926	0.13122	95	60
549.3	619.31	94608	505.5	0.41595	33174	555.3	0.68713	41514	0.10722	0.95704	0.23695	95	60
543.7	698.87	108000	505.5	0.5448	49070	555.3	0.58969	40204	0.088751	0.96663	0.16895	95	60
546.2	657.9	101000	505.5	0.45055	38173	555.3	0.66122	42438	0.10215	0.96163	0.21622	95	60
557.6	526.3	78445	505.5	0.3104	21037	555.3	0.75766	38900	0.11722	0.95149	0.31452	95	60
547.7	979.59	152000	505.5	0.46062	58152	555.3	0.64388	61531	0.10944	0.9568	0.20796	24	40
565.9	699.83	103000	505.5	0.22712	20469	555.3	0.80423	54906	0.13227	0.94418	0.39962	24	40
568.7	640.04	93925	505.9	0.2081	17154	555.3	0.80887	50505	0.13679	0.94204	0.42215	24	40
565.5	668.09	98862	505.5	0.25777	22177	555.3	0.7863	51247	0.12692	0.94642	0.36443	24	40
550	813.73	125000	505.5	0.41361	43343	555.3	0.67807	53827	0.11286	0.95573	0.23557	24	40
547	846.4	126000	505.5	0.40259	43882	555.3	0.70884	58529	0.092365	0.966	0.24866	24	40
551.8	760.6	115000	505.5	0.38275	37490	555.3	0.70724	52477	0.11145	0.95604	0.25779	24	40
553.4	774.44	114000	505.5	0.33644	33554	555.3	0.74993	56657	0.10405	0.96058	0.29527	24	40
557.7	689.86	103000	505.5	0.30416	27022	555.3	0.75922	51094	0.12203	0.95112	0.31936	24	40
549.8	788.65	119000	505.5	0.38917	39524	555.3	0.71124	54720	0.10325	0.96055	0.2557	24	40
565.9	563.79	83144	506	0.27	19605	555.3	0.78779	43329	0.11949	0.94889	0.35417	90	50
548.2	758.24	117000	505.5	0.44168	43128	555.3	0.66252	49007	0.10759	0.95736	0.21994	90	50
544	778.46	120000	505.5	0.5211	52240	555.3	0.60657	46064	0.094147	0.9624	0.17952	90	50
543.1	753.56	118000	505.5	0.54569	52955	555.3	0.589	43299	0.094416	0.96212	0.16867	90	50
541.6	883.4	140000	505.5	0.62045	70639	555.3	0.52182	44970	0.090154	0.96291	0.13642	90	50
551.4	613.21	93723	505.5	0.39172	30934	555.3	0.70018	41886	0.11363	0.95301	0.25149	90	50
550.8	671.4	104000	505.5	0.44135	38160	555.3	0.66144	43323	0.1119	0.9543	0.21979	90	50
539.3	1062.4	169000	505.5	0.67633	92601	555.3	0.46475	48165	0.088394	0.96291	0.11431	90	50
551.2	669.44	100000	505.5	0.37664	32470	555.3	0.7186	46929	0.10306	0.95824	0.26397	90	50
550.4	719.76	109000	505.5	0.40394	37441	555.3	0.69604	48873	0.10435	0.95801	0.24466	90	50
535.1	328.78	53401	505.5	0.76804	32543	555.3	0.37845	12138	0.0884	0.95967	0.084713	119	70
527.6	468.59	75254	505.5	0.87025	52555	555.3	0.27942	12773	0.070608	0.96424	0.056878	119	70
526.6	390.06	62787	505.5	0.85228	42845	555.3	0.30456	11589	0.071378	0.96538	0.062898	119	70
550.7	189.81	29361	505.5	0.39604	9680.5	555.3	0.68776	12735	0.12197	0.94838	0.2461	119	70
534.9	316.01	50596	505.5	0.76081	30986	555.3	0.39613	12212	0.078039	0.96471	0.089085	119	70
544.1	204.66	32451	505.5	0.52301	13795	555.3	0.60019	11983	0.1087	0.95325	0.17733	119	70
542.1	220.59	34656	505.5	0.58397	16602	555.3	0.54557	11740	0.095415	0.9601	0.14928	119	70
537.4	306.98	49193	505.5	0.75442	29847	555.3	0.40208	12041	0.079326	0.9619	0.090996	119	70
539.7	239.89	38494	505.5	0.66003	20406	555.3	0.47957	11223	0.095375	0.96184	0.12008	119	70
532.7	273.92	43365	505.5	0.76185	26895	555.3	0.40279	10763	0.069455	0.96943	0.090334	119	70
571.6	221.91	31610	506	0.14341	4098.8	555.3	0.85625	18536	0.13482	0.93366	0.52879	48	20
575.1	191.86	26699	506	0.07068	1746.5	555.3	0.89345	16722	0.143	0.92583	0.70378	48	20
572.2	190.46	27105	506	0.13523	3317.1	555.3	0.85355	15859	0.13878	0.93478	0.54261	48	20
555.4	205.62	31095	505.5	0.28787	7622.8	555.3	0.77216	15489	0.12942	0.94385	0.3352	48	20
572.5	178.84	25501	506	0.11323	2608	555.3	0.88705	15476	0.13826	0.93614	0.59554	48	20
570.8	186.17	27086	506	0.17879	4286.9	555.3	0.83168	15105	0.13776	0.93509	0.46647	48	20
556.8	210.34	31541	505.5	0.31605	8560.9	555.3	0.75727	15539	0.11793	0.9476	0.31053	48	20
548.9	244.59	37016	505.5	0.39611	12477	555.3	0.7035	16786	0.10566	0.95361	0.25029	48	20
573.1	172.77	23319	506	0.040064	891.44	555.3	0.91859	15482	0.134	0.93442	0.81166	48	20
568.5	210.2	30970	505.5	0.25832	6992.6	555.3	0.79461	16294	0.12184	0.94347	0.36637	48	20
544.6	160.37	25540	505.5	0.55888	11551	555.3	0.56958	8911	0.10555	0.95665	0.16067	114	50
533	230.95	37150	505.5	0.78165	23265	555.3	0.38164	8598.2	0.076307	0.96468	0.084003	114	50
557.5	109.66	16870	505.5	0.39877	5631.5	555.3	0.69729	7459.6	0.11488	0.94823	0.24738	114	50
544.9	162.05	24830	505.5	0.58467	12210	555.3	0.56172	8879.8	0.076928	0.96853	0.15287	114	50
550.4	121.83	19297	505.5	0.54816	8606.5	555.3	0.58888	6998.6	0.10102	0.95549	0.1679	114	50
534.8	196.41	31381	505.5	0.7409	18755	555.3	0.40954	7847.1	0.081102	0.9659	0.094058	114	50
538.9	163.7	26281	505.5	0.68395	14430	555.3	0.47378	7566.2	0.087238	0.96008	0.11513	114	50
541.6	162.82	25314	505.5	0.65463	13737	555.3	0.50648	8045	0.072316	0.96874	0.12688	114	50
544.4	134.65	21012	505.5	0.57112	9910.8	555.3	0.57897	7605.1	0.086548	0.95867	0.15995	114	50
552.4	109.28	16862	505.5	0.45806	6446.4	555.3	0.66496	7089.2	0.10148	0.95603	0.21438	114	50
523.4	3496	562000	505.5	0.89308	402000	554.9	0.25205	83844	0.072619	0.96364	0.049195	143	80
540	2078.1	332000	505.5	0.66364	178000	555.3	0.47049	95379	0.094745	0.96031	0.11751	143	80
540.7	1900.9	303000	505.5	0.64898	159000	555.3	0.4831	89585	0.094648	0.95954	0.12267	143	80
508.4	1408.9	224000	505.5	0.9632	175000	554.1	0.15657	19697	0.068688	0.9544	0.027203	143	80
500.2	3136.9	479000	505.5	1.0228	413000	554.1	0.024782	6941.3	0.062166	0.94608	0.0041512	143	80
500.7	3494.9	531000	505.5	1.021	460000	554.1	0.029867	9320.2	0.059284	0.94879	0.0050073	143	80
499.5	2759.3	419000	505.5	1.031	366000	554.1	0.0089197	2197.7	0.060433	0.94504	0.0014861	143	80
501	3313.9	500000	505.5	1.0221	436000	554.1	0.033324	9860.5	0.05438	0.95294	0.0055778	143	80
498.5	3034.7	446000	505.5	1.0375	405000	554.1	1.22e-14	3.3e-09	0.045006	0.95175	2.02e-15	143	80
499.2	2894.1	434000	505.5	1.0341	385000	554.1	0.0020595	532.22	0.055572	0.94815	0.00034251	143	80
544.5	1459.1	230000	505.5	0.52514	98753	555.3	0.59064	84075	0.10763	0.95869	0.17441	71	30
551.3	1182.4	178000	505.5	0.38238	58224	555.3	0.71237	82169	0.10665	0.95778	0.25936	71	30
556.3	1326.2	198000	505.5	0.34251	58496	555.3	0.73462	95041	0.11264	0.95533	0.28732	71	30
567.3	1132.4	162000	506	0.19699	28728	555.3	0.82391	91013	0.12563	0.9465	0.44013	71	30
567.4	1066.7	153000	506	0.22163	30449	555.3	0.81439	84750	0.11794	0.95047	0.40852	71	30
565.4	1209.6	177000	505.5	0.26088	40640	555.3	0.78749	92928	0.12096	0.94947	0.362	71	30
563.2	1329	194000	505.5	0.27861	47682	555.3	0.78418	102000	0.11179	0.95424	0.34601	71	30
569	1167.2	164000	506	0.16223	24388	555.3	0.85436	97283	0.11945	0.94704	0.49744	71	30
568	1155.3	162000	506	0.17473	25998	555.3	0.85365	96209	0.11394	0.95048	0.4787	71	30
569.8	1083.9	150000	506	0.12896	18002	555.3	0.86933	91922	0.12367	0.94407	0.5589	71	30
509.1	4426.6	692000	505.5	0.93527	533000	554.5	0.2154	87522	0.053363	0.96986	0.039136	137	90
525.6	3233.2	513000	505.5	0.89153	371000	555.3	0.26329	83046	0.060755	0.96803	0.052589	137	90
509.4	3592.9	564000	505.5	0.93169	431000	554.5	0.21064	69484	0.058841	0.96829	0.038455	137	90
531.4	2575.6	410000	505.5	0.84521	280000	555.3	0.31094	78128	0.066993	0.96707	0.064675	137	90
527.9	2866.2	460000	505.5	0.88263	326000	555.3	0.2675	74795	0.068962	0.9643	0.053895	137	90
539.1	1460	231000	505.5	0.66171	125000	555.3	0.48193	68642	0.086042	0.96468	0.12034	137	90
533.5	2278.1	364000	505.5	0.80624	237000	555.3	0.34616	76930	0.07396	0.96544	0.074626	137	90
536.6	1897.7	304000	505.5	0.74158	181000	555.3	0.40332	74666	0.083827	0.96281	0.092685	137	90
543.3	1343.6	212000	505.5	0.58284	101000	555.3	0.54421	71332	0.098555	0.96	0.14921	137	90
535.7	2087.5	333000	505.5	0.76002	204000	555.3	0.39041	79507	0.077987	0.965	0.087994	137	90
567.8	1036.8	148000	506	0.16074	21463	555.3	0.8458	85544	0.13159	0.94334	0.49724	65.5	20
571	911.1	127000	506	0.092972	10909	555.3	0.87721	77968	0.13927	0.93723	0.63943	65.5	20
572.2	1009.9	140000	506	0.072381	9414.6	555.3	0.88727	87418	0.14094	0.93636	0.69734	65.5	20
571	1034	142000	506	0.084606	11267	555.3	0.88849	89622	0.13338	0.9404	0.66373	65.5	20
570.4	1078.6	148000	506	0.081722	11353	555.3	0.89564	94242	0.13023	0.94319	0.67319	65.5	20
568.6	1096.4	151000	506	0.1135	16027	555.3	0.88623	94788	0.12258	0.94731	0.59474	65.5	20
566.5	1179.5	166000	506	0.14136	21475	555.3	0.86788	99865	0.12495	0.94811	0.53574	65.5	20
571.4	1065.2	147000	506	0.073295	10055	555.3	0.88729	92204	0.13933	0.93819	0.69469	65.5	20
571.3	1092.7	150000	506	0.072964	10268	555.3	0.89275	95162	0.1366	0.93908	0.69695	65.5	20
566	1142.7	162000	506	0.18448	27149	555.3	0.84705	94424	0.11732	0.95146	0.46323	65.5	20
490.8	1232.7	153000	505.5	1.0056	160000	546	1.7e-12	1.9e-07	1.33e-12	0.91145	2.96e-13	167	90
524.5	3194.4	512000	505.5	0.91173	375000	554.7	0.24007	71554	0.068413	0.96352	0.045197	167	90
512.9	3938.5	628000	505.5	0.92422	469000	554.1	0.22826	80273	0.066498	0.96382	0.040757	167	90
509.9	4575	724000	505.5	0.93763	552000	554.1	0.21124	86292	0.062139	0.96455	0.037312	167	90
508.5	2160.1	339000	505.5	0.94916	264000	554.1	0.18774	36211	0.059413	0.96613	0.032909	167	90
506.5	3989	622000	505.5	0.96133	494000	554.1	0.16954	60386	0.05676	0.96552	0.029447	167	90
503.6	2573.4	391000	505.5	1.0179	337000	554.1	0.079796	18336	0.045139	0.95692	0.013308	167	90
502.8	3154.6	474000	505.5	1.0134	412000	554.1	0.084377	23767	0.041118	0.96255	0.014121	167	90
504.2	2717	409000	505.5	1.0028	351000	554.1	0.10801	26204	0.039646	0.96626	0.018194	167	90
512	1317	210000	505.5	0.93193	158000	554.1	0.21218	24952	0.067099	0.96354	0.037692	167	90
540.4	2045.7	323000	505.5	0.61065	161000	555.3	0.52152	104000	0.094632	0.9651	0.13824	88	20
571.7	1042.7	141000	506	0.046949	6304.5	555.3	0.91011	92572	0.13314	0.94084	0.78465	88	20
550.4	1463.6	225000	505.5	0.41539	78292	555.3	0.67792	96793	0.11365	0.95746	0.23476	88	20
561.4	1298.1	194000	505.5	0.30068	50265	555.3	0.76074	96340	0.12051	0.95163	0.32231	88	20
570.2	1115.8	156000	506	0.11432	16427	555.3	0.86365	94007	0.13692	0.93966	0.58678	88	20
571.4	1144.5	158000	506	0.072048	10620	555.3	0.88562	98882	0.14148	0.93794	0.69792	88	20
571	968.52	138000	506	0.11955	14912	555.3	0.85038	80346	0.14642	0.93593	0.5721	88	20
569.2	959.45	140000	506	0.18723	23136	555.3	0.80606	75446	0.1456	0.93891	0.44726	88	20
543.8	733.8	118000	505.5	0.52929	50017	555.3	0.57541	41191	0.12293	0.95349	0.16968	88	20
549.5	537.17	84646	505.5	0.47323	32736	555.3	0.63307	33175	0.11626	0.95304	0.20094	88	20
528.8	2626.4	423000	505.5	0.86895	294000	555.3	0.28011	71769	0.07249	0.964	0.057128	161.5	90
530.4	2652.2	428000	505.5	0.84757	290000	555.3	0.30193	78120	0.076143	0.96319	0.062755	161.5	90
535.8	2146.9	346000	505.5	0.75979	210000	555.3	0.38603	80849	0.085257	0.96244	0.087116	161.5	90
536.5	2183	350000	505.5	0.75326	212000	555.3	0.39627	84390	0.081523	0.96346	0.089925	161.5	90
538.4	2099.5	336000	505.5	0.69698	189000	555.3	0.44415	90969	0.089074	0.96196	0.1069	161.5	90
533.9	2530.7	404000	505.5	0.78932	257000	555.3	0.36211	89396	0.075312	0.96532	0.079331	161.5	90
533.5	2595.7	414000	505.5	0.81101	271000	555.3	0.34243	86712	0.072375	0.96527	0.073496	161.5	90
539.4	1694.6	270000	505.5	0.67576	148000	555.3	0.4637	76658	0.08998	0.96235	0.11417	161.5	90
541.1	2084.7	327000	505.5	0.64611	174000	555.3	0.48938	99523	0.086108	0.9635	0.12455	161.5	90
539.3	1781.5	285000	505.5	0.67907	156000	555.3	0.45829	79646	0.093017	0.96168	0.1125	161.5	90
551.6	1269.2	191000	505.5	0.36667	59932	555.3	0.72574	89859	0.10902	0.95658	0.27116	96.5	20
549.6	1381.9	208000	505.5	0.39369	70061	555.3	0.70334	94816	0.10332	0.96053	0.25139	96.5	20
558.1	1243.2	183000	505.5	0.31194	49940	555.3	0.76098	92289	0.11023	0.9567	0.31439	96.5	20
550	1470.3	221000	505.5	0.41371	78333	555.3	0.68828	98722	0.10067	0.9609	0.23823	96.5	20
555.9	1375.2	203000	505.5	0.33515	59355	555.3	0.75164	101000	0.10332	0.95814	0.29655	96.5	20
560.2	1277.6	186000	505.5	0.28864	47489	555.3	0.77779	96938	0.10715	0.95717	0.33622	96.5	20
552.2	1237.7	184000	505.5	0.35951	57301	555.3	0.73617	88886	0.10276	0.95848	0.27794	96.5	20
549.8	1310.2	195000	505.5	0.40007	67503	555.3	0.70593	90230	0.094534	0.96253	0.24907	96.5	20
551	1301.3	196000	505.5	0.39954	66956	555.3	0.69737	88532	0.10493	0.95913	0.24704	96.5	20
547.4	1602.6	243000	505.5	0.47041	97083	555.3	0.64729	101000	0.093573	0.96363	0.2055	96.5	20
568.1	2381.4	341000	506	0.19449	59651	555.3	0.81495	189000	0.12878	0.94405	0.44058	23	60
556.3	3163.4	484000	505.5	0.38595	157000	555.3	0.69486	214000	0.11798	0.95388	0.25285	23	60
568	2546.5	369000	506	0.21927	71912	555.3	0.79814	198000	0.12908	0.94543	0.40624	23	60
556.6	3275.5	501000	505.5	0.38815	164000	555.3	0.69319	222000	0.11753	0.95464	0.25133	23	60
566.4	2994.4	432000	505.5	0.23803	91788	555.3	0.7921	231000	0.12126	0.94987	0.38481	23	60
563.5	2905.6	433000	505.5	0.30743	115000	555.3	0.74643	212000	0.12154	0.95159	0.31337	23	60
566.7	2548.3	369000	506	0.23128	75905	555.3	0.79241	197000	0.12609	0.94716	0.39172	23	60
565.8	2531	369000	505.9	0.24362	79410	555.3	0.78624	194000	0.12507	0.94789	0.37757	23	60
563.7	2815.4	413000	505.5	0.28729	104000	555.3	0.76346	210000	0.1176	0.95295	0.33312	23	60
568.4	2611.7	370000	506	0.18864	63451	555.3	0.82381	210000	0.12284	0.9475	0.45079	23	60
558.7	892.71	139000	505.5	0.40472	46527	555.3	0.68207	59399	0.12456	0.95083	0.24058	122	50
540.7	900.77	145000	505.5	0.61165	71006	555.3	0.51381	45150	0.10562	0.96037	0.13628	122	50
540.6	1743.3	278000	505.5	0.62121	140000	555.3	0.51051	86821	0.09896	0.96311	0.13371	122	50
566.3	1352.3	195000	506	0.23124	40275	555.3	0.79905	105000	0.12177	0.95116	0.39375	122	50
549.9	1690.9	259000	505.5	0.43066	93777	555.3	0.66574	110000	0.1095	0.96002	0.22516	122	50
552.9	1730.4	263000	505.5	0.39305	87586	555.3	0.68959	116000	0.11458	0.95782	0.248	122	50
546.1	2014.7	312000	505.5	0.49075	127000	555.3	0.62175	122000	0.10404	0.96136	0.19234	122	50
548.8	1042.7	162000	505.5	0.44676	59988	555.3	0.65227	66346	0.11366	0.95798	0.21534	122	50
537.6	1393.2	222000	505.5	0.6734	121000	555.3	0.46127	62693	0.091094	0.96627	0.11399	122	50
561.5	1452.1	215000	505.5	0.32124	60070	555.3	0.74462	105000	0.11388	0.95684	0.30348	122	50
541.2	2375.5	373000	505.5	0.58745	180000	555.3	0.54397	126000	0.09404	0.96523	0.14816	122	80
541.2	2555.4	402000	505.5	0.61085	201000	555.3	0.5219	130000	0.092902	0.96583	0.13829	113.5	80
559.1	1734	262000	505.5	0.34874	77874	555.3	0.72235	122000	0.11811	0.95481	0.28024	113.5	80
557.6	1749.2	260000	505.5	0.32367	72909	555.3	0.74837	128000	0.11237	0.95618	0.30295	113.5	80
560.1	1753.7	263000	505.5	0.33315	75240	555.3	0.73473	126000	0.11758	0.95406	0.29306	113.5	80
550	1896.1	290000	505.5	0.4276	104000	555.3	0.6683	124000	0.1087	0.96013	0.22707	113.5	80
551.8	2133.7	319000	505.5	0.38241	105000	555.3	0.71066	148000	0.10269	0.96318	0.25889	113.5	80
547.9	1870.5	288000	505.5	0.45259	109000	555.3	0.65191	119000	0.10746	0.95995	0.21307	113.5	80
554.1	1829.3	277000	505.5	0.38336	90311	555.3	0.70195	125000	0.11171	0.95788	0.25605	113.5	80
540.9	2462.2	388000	505.5	0.6084	193000	555.3	0.52261	126000	0.093622	0.9657	0.13893	113.5	80
546.7	1272.1	205000	505.5	0.51061	83645	555.3	0.59641	74011	0.12521	0.9492	0.18003	18	60
550	1312.7	211000	505.5	0.48956	82756	555.3	0.60635	77646	0.12757	0.94859	0.18885	18	60
539.6	1795	278000	505.5	0.62467	144000	555.3	0.51421	90044	0.08154	0.973	0.134	18	60
536.3	2440.2	355000	505.5	0.63489	200000	555.3	0.53196	127000	0.039613	0.9858	0.13607	18	60
533.6	3191.2	466000	505.5	0.70702	291000	555.3	0.46606	145000	0.03129	0.98827	0.11025	18	60
533.4	4036.1	568000	505.5	0.70573	367000	555.3	0.47698	188000	0.010981	0.99216	0.11272	18	60
531.9	4607.3	651000	505.5	0.73872	438000	555.3	0.44444	200000	0.0094307	0.9928	0.1016	18	60
533.9	3968	553000	506	0.68317	349000	555.3	0.49825	193000	0.0092137	0.99226	0.12055	18	60
533.4	4751.2	656000	506	0.69915	428000	555.3	0.48429	224000	0.0024133	0.99356	0.1152	18	60
546.6	1305.9	210000	505.5	0.52785	88767	555.3	0.57886	73742	0.1203	0.95385	0.17091	18	60
549.8	3070.7	471000	505.5	0.42455	168000	555.3	0.67136	201000	0.11098	0.9574	0.22914	39.5	70
548.9	3311.7	515000	505.5	0.46586	199000	555.3	0.63887	206000	0.11022	0.9573	0.20495	39.5	70
543.5	3879.7	612000	505.5	0.57322	287000	555.3	0.5536	210000	0.099374	0.96167	0.15355	39.5	70
546.9	3092.8	484000	505.5	0.50238	200000	555.3	0.6097	184000	0.10727	0.95873	0.18564	39.5	70
548.1	3110.2	483000	505.5	0.47971	192000	555.3	0.62576	190000	0.10768	0.95853	0.19679	39.5	70
553.7	2713.1	416000	505.5	0.40007	140000	555.3	0.68792	182000	0.11507	0.95463	0.24427	39.5	70
551.7	2547.4	395000	505.5	0.43722	143000	555.3	0.65817	164000	0.11578	0.95451	0.22056	39.5	70
548.2	2772.5	431000	505.5	0.46665	167000	555.3	0.63523	172000	0.11148	0.95745	0.20374	39.5	70
551.3	2847.4	438000	505.5	0.43133	158000	555.3	0.66401	184000	0.11137	0.95768	0.22443	39.5	70
553.7	2796.8	427000	505.5	0.40045	144000	555.3	0.68992	188000	0.11277	0.9556	0.24463	39.5	70
545.1	3367.6	527000	505.5	0.53158	231000	555.3	0.58631	193000	0.10268	0.96056	0.17161	47.5	50
543.1	3294.2	521000	505.5	0.57584	244000	555.3	0.55039	177000	0.1006	0.96072	0.1522	47.5	50
544.5	2817.2	445000	505.5	0.54365	197000	555.3	0.57673	159000	0.10486	0.95907	0.16615	47.5	50
542.3	3387.7	532000	505.5	0.58743	256000	555.3	0.54452	180000	0.094165	0.96401	0.14829	47.5	50
554.7	2652.7	404000	505.5	0.38401	131000	555.3	0.70002	181000	0.11517	0.9543	0.25521	47.5	50
548.2	2997.3	460000	505.5	0.45361	175000	555.3	0.65154	191000	0.10449	0.95974	0.2126	47.5	50
564.9	2232.6	332000	505.5	0.293	84240	555.3	0.75434	164000	0.12486	0.94846	0.32612	47.5	50
559.3	2404.4	363000	505.5	0.35384	110000	555.3	0.72068	169000	0.11714	0.95248	0.27686	47.5	50
543.3	3188.3	501000	505.5	0.5663	233000	555.3	0.5589	174000	0.098645	0.96212	0.15638	47.5	50
548.8	3597.2	548000	505.5	0.44225	205000	555.3	0.66025	232000	0.10288	0.96076	0.21914	47.5	50
535.4	2485.7	398000	505.5	0.73654	236000	555.3	0.41427	100000	0.082535	0.96662	0.095549	137.5	90
539.1	2066.7	329000	505.5	0.6565	175000	555.3	0.48625	98036	0.091185	0.96345	0.12213	137.5	90
534.1	2773.5	443000	505.5	0.78298	280000	555.3	0.36863	99739	0.07663	0.967	0.081246	137.5	90
544.9	1809.7	286000	505.5	0.55337	129000	555.3	0.56594	99915	0.10514	0.95893	0.16114	137.5	90
541.7	2206.2	350000	505.5	0.62428	178000	555.3	0.51175	110000	0.094926	0.96235	0.13343	137.5	90
546.3	1737.7	268000	505.5	0.49386	111000	555.3	0.62351	106000	0.10002	0.96143	0.1918	137.5	90
531.6	1388.3	223000	505.5	0.81561	146000	555.3	0.33018	44717	0.078425	0.96725	0.070664	137.5	90
518.5	1182.1	186000	505.5	0.9235	141000	554.1	0.22866	24137	0.059901	0.96901	0.040857	137.5	90
533.8	2210.2	353000	505.5	0.78574	224000	555.3	0.36507	78715	0.076683	0.96759	0.080265	137.5	90
539.5	2250.7	357000	505.5	0.66102	192000	555.3	0.48149	106000	0.087494	0.9659	0.12035	137.5	90
541.7	2116.4	328000	505.5	0.57207	156000	555.3	0.5689	117000	0.085642	0.96751	0.15749	148	70
548.4	1786.5	275000	505.5	0.46888	108000	555.3	0.64301	112000	0.10299	0.96019	0.20495	148	70
540.3	2688	428000	505.5	0.64118	222000	555.3	0.49545	130000	0.094377	0.96233	0.12674	148	70
548.8	1979.2	308000	505.5	0.47293	121000	555.3	0.63605	123000	0.10804	0.95739	0.20179	148	70
552.4	1829.3	280000	505.5	0.40526	95471	555.3	0.68836	123000	0.11163	0.95556	0.24201	148	70
546	1203.6	190000	505.5	0.49378	76536	555.3	0.61174	71829	0.11391	0.95574	0.18889	148	70
536.8	1002.8	159000	505.5	0.71228	92057	555.3	0.43691	42743	0.080888	0.96744	0.10331	148	70
546.8	2065.6	318000	505.5	0.47518	126000	555.3	0.63929	129000	0.1005	0.96113	0.20185	148	70
563	1636	241000	505.5	0.28925	60939	555.3	0.76635	122000	0.11743	0.95101	0.33246	148	70
560.2	1673.1	247000	505.5	0.31335	67514	555.3	0.75623	123000	0.11155	0.95455	0.31208	148	70
541.9	3131.4	480000	505.5	0.54876	221000	555.3	0.58534	179000	0.084821	0.97042	0.16702	63.5	80
502.4	5234.4	815000	505.5	0.99074	668000	554.1	0.070162	32792	0.072971	0.95074	0.012037	63.5	80
512.1	3808.5	611000	505.5	0.92595	454000	554.1	0.19845	67486	0.078142	0.95976	0.03556	63.5	80
538.4	1567.6	252000	505.5	0.67448	136000	555.3	0.45432	69475	0.097381	0.9629	0.11231	63.5	80
543.8	2893.6	449000	505.5	0.53746	200000	555.3	0.5855	165000	0.095487	0.96647	0.16986	63.5	80
541.4	3288.3	523000	505.5	0.61152	259000	555.3	0.51072	164000	0.10163	0.96211	0.1356	63.5	80
547.3	2494.2	394000	505.5	0.51791	166000	555.3	0.58942	143000	0.11274	0.95775	0.17611	63.5	80
537.5	3262.4	526000	505.5	0.7087	298000	555.3	0.42459	135000	0.095173	0.96246	0.10115	63.5	80
538.9	3234.4	513000	505.5	0.68234	284000	555.3	0.45017	142000	0.089309	0.96647	0.11026	63.5	80
528.6	1805.4	292000	505.5	0.85628	199000	554.3	0.28433	46621	0.084697	0.96334	0.054913	63.5	80
549.4	2184.1	337000	505.5	0.44258	124000	555.3	0.65761	140000	0.11018	0.95871	0.21832	72	70
535.5	3355.6	538000	505.5	0.74222	321000	555.3	0.39807	130000	0.086162	0.96533	0.091518	72	70
539.4	2750.7	438000	505.5	0.64906	230000	555.3	0.48735	131000	0.094027	0.96367	0.1236	72	70
538.8	3004.7	475000	505.5	0.65632	254000	555.3	0.48338	142000	0.088078	0.96674	0.12152	72	70
539.2	2634	418000	505.5	0.64992	221000	555.3	0.4842	124000	0.092095	0.96528	0.12276	72	70
548.4	2016.1	312000	505.5	0.45681	119000	555.3	0.64319	127000	0.11129	0.95878	0.20928	72	70
544.4	2405.5	377000	505.5	0.54511	169000	555.3	0.57126	134000	0.10192	0.96314	0.16446	72	70
539.3	2926.4	469000	505.5	0.66388	250000	555.3	0.46724	133000	0.097006	0.96296	0.11676	72	70
544.3	2198.7	346000	505.5	0.54876	156000	555.3	0.57113	123000	0.10353	0.96144	0.16352	72	70
534.4	3314.3	523000	505.5	0.74474	318000	555.3	0.409	132000	0.073286	0.97075	0.093507	72	70
536.7	2999.8	479000	505.5	0.70667	273000	555.3	0.43313	127000	0.087558	0.9662	0.10324	171.5	90
546.1	1910.5	296000	505.5	0.4961	122000	555.3	0.6182	115000	0.10331	0.96191	0.18978	171.5	90
534.1	2960.2	468000	505.5	0.76875	293000	555.3	0.37897	109000	0.073574	0.97038	0.084747	171.5	90
538.1	2587.7	409000	505.5	0.68229	228000	555.3	0.45771	116000	0.084898	0.9675	0.1119	171.5	90
540	2177.4	342000	505.5	0.6122	172000	555.3	0.52201	111000	0.090231	0.96644	0.13805	171.5	90
539.1	2330.2	367000	505.5	0.64638	194000	555.3	0.4889	111000	0.088697	0.96699	0.12439	171.5	90
544.2	1840.5	287000	505.5	0.51328	122000	555.3	0.60319	108000	0.10253	0.96185	0.18082	171.5	90
543	1995.3	311000	505.5	0.54258	140000	555.3	0.57698	112000	0.098704	0.96434	0.16648	171.5	90
542.2	2018.4	314000	505.5	0.55611	145000	555.3	0.57185	113000	0.094139	0.96531	0.16188	171.5	90
535.9	2959	468000	505.5	0.73145	279000	555.3	0.4142	120000	0.078345	0.96868	0.096136	171.5	90
568.8	1286.4	186000	506	0.18883	31284	555.3	0.81135	102000	0.13715	0.94171	0.44678	15	20
569	1498.2	221000	506	0.21389	41272	555.3	0.79318	116000	0.14153	0.93975	0.41073	15	20
563.3	1541.8	233000	505.5	0.30187	59937	555.3	0.7487	113000	0.12966	0.94905	0.31797	15	20
568	1185.1	172000	506	0.19164	29250	555.3	0.81373	94078	0.1374	0.94185	0.44385	15	20
569.7	1083.8	151000	506	0.12018	16774	555.3	0.86124	91056	0.13427	0.94185	0.57392	15	20
568.6	1065.5	148000	506	0.11936	16379	555.3	0.86976	90406	0.12938	0.94628	0.57799	15	20
569.5	1005.4	141000	506	0.12839	16624	555.3	0.86002	84348	0.1316	0.94381	0.55733	15	20
549.5	1232	194000	505.5	0.46703	74098	555.3	0.63274	76047	0.11825	0.95495	0.20297	15	20
558.9	522.75	86510	505.5	0.42701	28746	555.3	0.6088	31047	0.17037	0.92993	0.21136	15	20
499.3	519.23	80629	505.5	1.0013	66957	554.1	0.0089919	416.88	0.08509	0.93833	0.0015426	15	20
563.1	1464.4	231000	505.5	0.38578	72751	555.3	0.68447	97781	0.13794	0.93931	0.2501	90	70
558.5	1409.6	223000	505.5	0.39066	70917	555.3	0.68206	93795	0.13724	0.93962	0.24709	90	70
541.8	1817.1	297000	505.5	0.60405	141000	555.3	0.5179	91805	0.11718	0.94995	0.1387	90	70
575.4	1700.7	260000	505.5	0.27731	60737	555.3	0.74705	124000	0.14696	0.91775	0.33615	90	70
547.7	1589.6	255000	505.5	0.4818	98702	555.3	0.62925	97578	0.12327	0.94423	0.19699	90	70
549.8	1636.5	262000	505.5	0.46495	97987	555.3	0.64493	103000	0.12419	0.94246	0.20681	90	70
542.3	1894.2	308000	505.5	0.60171	147000	555.3	0.52758	97489	0.11227	0.95106	0.1414	90	70
532.2	3074.4	508000	505.5	0.78128	310000	555.3	0.36551	110000	0.095927	0.95472	0.080775	90	70
542.8	1825.7	299000	505.5	0.57447	135000	555.3	0.54908	97794	0.12029	0.94487	0.1522	90	70
565.8	1297.3	204000	505.5	0.38589	64469	555.3	0.68803	87076	0.13502	0.93684	0.25102	90	70
552.5	1378.5	216000	505.5	0.40793	72417	555.3	0.68551	92187	0.12446	0.94672	0.24005	99	60
543.3	1594.4	255000	505.5	0.57359	118000	555.3	0.55713	86654	0.10653	0.95631	0.15429	99	60
558.7	1203	187000	505.5	0.37996	58866	555.3	0.70791	83080	0.12582	0.94388	0.25937	99	60
547.1	1196.9	187000	505.5	0.44021	67851	555.3	0.66553	77707	0.11468	0.95156	0.2213	99	60
539.2	1758.3	288000	505.5	0.61359	139000	555.3	0.52489	90033	0.11248	0.948	0.13843	99	60
543	1400.9	223000	505.5	0.55564	100000	555.3	0.57552	78655	0.10439	0.95598	0.16286	99	60
543.2	1365.7	220000	505.5	0.56057	98668	555.3	0.56699	75542	0.11294	0.95176	0.15965	99	60
554.9	1080.9	166000	505.5	0.39173	54529	555.3	0.69579	73370	0.11709	0.95089	0.25031	99	60
539.8	1861.1	302000	505.5	0.65354	157000	555.3	0.48726	88468	0.10237	0.9561	0.12284	99	60
560.5	1127	174000	505.5	0.37485	54402	555.3	0.72575	79790	0.117	0.94476	0.26683	99	60
567.5	1931.4	291000	505.5	0.2616	65066	555.3	0.77267	146000	0.13842	0.9392	0.357	39	30
572.1	1829.3	271000	506	0.20767	48925	555.3	0.80931	144000	0.1407	0.93331	0.42279	39	30
573.1	1467.5	204000	506	0.059271	11202	555.3	0.88567	127000	0.14912	0.93046	0.73744	39	30
572.3	1541.4	217000	506	0.10952	21742	555.3	0.87005	131000	0.13948	0.93635	0.5989	39	30
576.8	1470.1	201000	506	0.014127	2674.8	555.3	0.90983	130000	0.15376	0.92151	0.92369	39	30
574	1414.4	193000	506	0.021667	3947	555.3	0.90956	126000	0.15057	0.92829	0.88751	39	30
574.2	1474.3	207000	506	0.1055	20033	555.3	0.87353	126000	0.13823	0.9341	0.60879	39	30
567.6	1624.7	230000	506	0.16035	33552	555.3	0.85653	136000	0.12359	0.94679	0.50099	39	30
572	1561.3	219000	506	0.091776	18454	555.3	0.87029	133000	0.14435	0.93468	0.64059	39	30
568.7	1670.4	238000	506	0.15474	33290	555.3	0.85265	139000	0.13069	0.94265	0.50877	39	30
576	1024.1	146000	506	0.063085	8320.7	555.3	0.8422	84142	0.17357	0.91193	0.71504	47.5	20
572.2	1414.3	214000	505.5	0.22586	41136	555.3	0.75748	105000	0.16176	0.92325	0.38666	47.5	20
564.7	1481.1	232000	505.5	0.34281	65387	555.3	0.7024	101000	0.1458	0.93685	0.27806	47.5	20
577.6	1146.9	150000	506	1.94e-15	2.87e-10	555.3	0.90383	101000	0.14322	0.91097	1	47.5	20
573.2	1294.2	180000	506	0.048603	8101.4	555.3	0.87799	111000	0.15801	0.92332	0.77249	47.5	20
574.2	1058.3	148000	506	0.048919	6667.4	555.3	0.86853	89666	0.16125	0.92055	0.76943	47.5	20
574.7	1085.6	152000	506	0.076296	10667	555.3	0.86553	91665	0.15208	0.92406	0.68074	47.5	20
577.3	1221.6	161000	506	2.24e-16	3.53e-11	555.3	0.90192	107000	0.14519	0.91344	1	47.5	20
577.5	1134.8	148000	506	2.17e-16	3.17e-11	555.3	0.90917	101000	0.1382	0.91252	1	47.5	20
574.1	1157.7	158000	506	0.026562	3960.5	555.3	0.90316	102000	0.14896	0.92711	0.8647	47.5	20
539.8	3128.4	504000	505.5	0.64023	258000	555.3	0.49498	151000	0.10098	0.95863	0.1268	113.5	80
539.5	2915.9	467000	505.5	0.64816	244000	555.3	0.49225	140000	0.09529	0.96138	0.12484	113.5	80
554.1	1861.2	286000	505.5	0.39351	94316	555.3	0.69693	127000	0.11741	0.95237	0.24976	113.5	80
548.1	1963.1	305000	505.5	0.45183	114000	555.3	0.65521	125000	0.1114	0.95527	0.2142	113.5	80
540.9	2479.2	393000	505.5	0.61442	196000	555.3	0.52175	126000	0.095351	0.96244	0.13756	113.5	80
560.2	1784.9	272000	505.5	0.35588	81801	555.3	0.72383	126000	0.12	0.95078	0.27658	113.5	80
541.3	2562.9	408000	505.5	0.6087	201000	555.3	0.52557	131000	0.098068	0.96105	0.13954	113.5	80
551.4	1842.8	286000	505.5	0.41716	99000	555.3	0.68049	122000	0.11641	0.95338	0.23467	113.5	80
544.6	2371.1	371000	505.5	0.52284	160000	555.3	0.59932	139000	0.10238	0.95979	0.17716	113.5	80
558.9	1796.2	272000	505.5	0.34958	80863	555.3	0.73266	128000	0.11625	0.95175	0.28262	113.5	80
537.8	3040	488000	505.5	0.70266	275000	555.3	0.44614	132000	0.08851	0.9621	0.10655	122	90
537.7	3318.5	534000	505.5	0.69794	299000	555.3	0.45288	147000	0.089405	0.96083	0.10864	122	90
542.9	1900.7	304000	505.5	0.57278	140000	555.3	0.55702	103000	0.10602	0.95567	0.15445	122	90
537.9	2707.2	437000	505.5	0.6991	244000	555.3	0.44586	118000	0.093323	0.95973	0.10697	122	90
537.5	1915.6	310000	505.5	0.70315	174000	555.3	0.44388	82947	0.092885	0.95903	0.106	122	90
533.9	2810.2	450000	505.5	0.78095	283000	555.3	0.37986	104000	0.074992	0.96617	0.083713	122	90
548.6	1503.4	237000	505.5	0.46596	90283	555.3	0.64253	94235	0.11665	0.94957	0.20572	122	90
537.4	2659.3	428000	505.5	0.70725	242000	555.3	0.442	115000	0.088506	0.96158	0.10505	122	90
538.7	2679.1	432000	505.5	0.66956	231000	555.3	0.47902	125000	0.094389	0.95775	0.11846	122	90
542.9	2065	327000	505.5	0.58854	157000	555.3	0.54734	110000	0.097654	0.95988	0.1487	122	90
570	2309.6	333000	506	0.16938	50381	555.3	0.82511	186000	0.13973	0.93979	0.47797	63	40
570.4	2025.2	288000	506	0.13647	35593	555.3	0.84316	167000	0.14152	0.93835	0.53732	63	40
564.3	2159.7	322000	505.5	0.27673	76966	555.3	0.76852	162000	0.12813	0.94884	0.34298	63	40
568.2	2094.9	300000	506	0.17452	47085	555.3	0.83096	170000	0.13282	0.94505	0.47228	63	40
570.6	1834.6	260000	506	0.12926	30540	555.3	0.85031	152000	0.13983	0.93971	0.55287	63	40
567.4	1767.6	263000	505.5	0.25288	57560	555.3	0.77246	133000	0.13715	0.94494	0.36476	63	40
546.5	917.85	149000	505.5	0.50627	59887	555.3	0.5795	51888	0.13518	0.95122	0.17695	63	40
540.1	1678.5	272000	505.5	0.62918	136000	555.3	0.48877	80036	0.11084	0.96018	0.12733	63	40
568.2	1662.8	240000	506	0.17828	38179	555.3	0.8235	134000	0.13636	0.94182	0.46473	63	40
559.3	1989	298000	505.5	0.31049	79531	555.3	0.75218	146000	0.12228	0.95253	0.31289	63	40
569.8	1850.6	266000	506	0.15954	38026	555.3	0.82909	150000	0.14091	0.93861	0.49412	71.5	30
548.5	2039.9	322000	505.5	0.45824	120000	555.3	0.63947	127000	0.12159	0.95238	0.2078	71.5	30
568.9	1506.4	218000	506	0.18426	35749	555.3	0.81736	120000	0.13817	0.9407	0.45468	71.5	30
568.2	1526.4	224000	506	0.22341	43920	555.3	0.79737	119000	0.13385	0.94304	0.4015	71.5	30
573.4	1334.4	181000	506	0.027426	4713.3	555.3	0.91142	119000	0.14359	0.93191	0.86199	71.5	30
567.2	713.37	112000	505.5	0.34594	31781	555.3	0.69944	48675	0.1487	0.93705	0.27539	71.5	30
564.5	591.21	92602	505.5	0.33535	25532	555.3	0.71106	41010	0.14693	0.93631	0.28498	71.5	30
571.8	1299.8	181000	506	0.1049	17561	555.3	0.86763	110000	0.13692	0.93703	0.60854	71.5	30
570.4	1460.2	208000	506	0.15047	28297	555.3	0.8463	121000	0.13461	0.93864	0.51389	71.5	30
569.2	1381.2	197000	506	0.16967	30181	555.3	0.8288	112000	0.13377	0.94095	0.47865	71.5	30
540.8	2449.3	384000	505.5	0.58709	185000	555.3	0.54387	130000	0.09419	0.96616	0.14821	137	90
536.7	2562.8	415000	505.5	0.69731	230000	555.3	0.43736	109000	0.098273	0.96128	0.10539	137	90
536.7	2494	404000	505.5	0.7044	226000	555.3	0.42953	105000	0.097148	0.96185	0.10276	137	90
535.3	2380.1	387000	505.5	0.74324	228000	555.3	0.39448	91595	0.094636	0.96157	0.090654	137	90
543	1748	280000	505.5	0.55863	126000	555.3	0.55705	94989	0.11314	0.956	0.15775	137	90
540.1	2081.6	336000	505.5	0.63876	171000	555.3	0.48811	99122	0.10442	0.95958	0.12551	137	90
538	2246.6	362000	505.5	0.66584	193000	555.3	0.46368	102000	0.099696	0.96201	0.11567	137	90
535.5	2592	419000	505.5	0.72664	243000	555.3	0.41017	104000	0.093638	0.96291	0.095861	137	90
533.8	3299.1	530000	505.5	0.76601	326000	555.3	0.38283	123000	0.081824	0.96575	0.085814	137	90
536.2	2452.3	396000	505.5	0.72299	229000	555.3	0.41777	99942	0.091705	0.96328	0.097907	137	90
569.8	1873.4	270000	506	0.17285	41705	555.3	0.82132	150000	0.13921	0.94013	0.47176	87	40
567.3	1918.3	281000	505.5	0.23125	57127	555.3	0.79124	148000	0.13254	0.94553	0.39142	87	40
564.8	1823.4	271000	505.5	0.2748	64527	555.3	0.76764	137000	0.12845	0.94814	0.3443	87	40
565.2	1764.7	264000	505.5	0.28613	65025	555.3	0.76007	131000	0.12778	0.94877	0.33303	87	40
555.1	1926.5	297000	505.5	0.39336	97587	555.3	0.69044	130000	0.12015	0.95388	0.24809	87	40
569.2	1549.8	223000	506	0.17859	35647	555.3	0.82326	124000	0.13501	0.94327	0.46422	87	40
571.2	1513.3	212000	506	0.1167	22744	555.3	0.86019	127000	0.13806	0.93943	0.58079	87	40
554.2	1837.8	282000	505.5	0.38325	90703	555.3	0.69827	125000	0.12071	0.9536	0.25511	87	40
568.4	1545.6	222000	506	0.18689	37202	555.3	0.82114	124000	0.13125	0.94371	0.45231	87	40
569.3	1566	224000	506	0.17292	34876	555.3	0.82925	127000	0.13284	0.94309	0.47405	87	40
549.3	1495.5	232000	505.5	0.41754	80416	555.3	0.67085	97875	0.12057	0.95564	0.23196	96	30
554.6	2184.6	340000	505.5	0.41824	118000	555.3	0.67191	143000	0.12097	0.95121	0.23194	96	30
569	1615.7	237000	506	0.21151	44014	555.3	0.79125	125000	0.14132	0.93644	0.41284	96	30
558.8	1820	283000	505.5	0.38575	90408	555.3	0.69181	123000	0.12788	0.94711	0.25212	96	30
546.8	2188.6	347000	505.5	0.5092	144000	555.3	0.60069	128000	0.11438	0.95545	0.18138	96	30
557.7	1840.8	286000	505.5	0.39141	92787	555.3	0.68531	123000	0.12768	0.9483	0.24762	96	30
553.7	2276.5	351000	505.5	0.40411	118000	555.3	0.68153	151000	0.11943	0.95367	0.24071	96	30
566.2	1669.7	253000	505.5	0.30279	65108	555.3	0.74401	121000	0.13317	0.94267	0.31595	96	30
561.8	1851.6	279000	505.5	0.30976	73863	555.3	0.74656	135000	0.12679	0.94744	0.31178	96	30
546	2333	368000	505.5	0.52113	157000	555.3	0.59456	135000	0.10857	0.95809	0.17648	96	30

## Sheet: PrestoBlue
Relative Fluorescence Units for PrestoBlue Assay
Confluency (%)	Run 1					Run 2				Run 3
	Seeding Concentration (cells/ml)					Seeding Concentration (cells/ml)				Seeding Concentration (cells/ml)
	15K	20K	25K	30K	35K	15K	25K	30K	35K	15K	20K	25K	30K	35K
≤20	845					2555				22585.9
30		1037				2434					28828.7	25714.3	32431.8
40	1165		1265	1396			3336	4093		32200.9		32783.2	40526.3	44338.2
50		1355	1668	1815	1546		3334	3947	4552		40049.9			50019.9
60	1186	1268				4206				47440.2		47869.8	57943.9
70	2467	2777	1763	2119	1950	7316	5317	6938	4631		57717			66765.1
80			3681		3377		9562		7727			69521	85824.3
≥90				4110	5049			10008	12653					105013
Normalized Relative Fluorescence Units for PrestoBlue Assay
Confluency (%)	Run 1					Run 2				Run 3
	Seeding Concentration (cells/ml)					Seeding Concentration (cells/ml)				Seeding Concentration (cells/ml)
	15K	20K	25K	30K	35K	15K	25K	30K	35K	15K	20K	25K	30K	35K
≤20	0.16736					0.201928				0.215076
30		0.205387				0.192365					0.274524	0.244868	0.308835
40	0.230739		0.250545	0.27649			0.263653	0.323481		0.306636		0.312182	0.385916	0.422215
50		0.26837	0.330362	0.359477	0.306199		0.263495	0.311942	0.359757		0.381379			0.47632
60	0.234898	0.251139				0.332411				0.451754		0.455845	0.551777
70	0.488612	0.55001	0.349178	0.419687	0.386215	0.578203	0.420217	0.548328	0.366		0.549616			0.635778
80			0.729055		0.668845		0.75571		0.610685			0.662021	0.817271
≥90				0.814023	1			0.790959	1					1

## Sheet: Live-Dead
Cell Counts for Live-Dead Assay
Confluency (%)	Image Number	Non-illuminated			Illuminated
		Live Cell Count (FITC)	Dead Cell Count (TRITC)	Percentage Viability (%)	Live Cell Count (FITC)	Dead Cell Count (TRITC)	Percentage Viability (%)
≤20	1	106	46	69.7368	98	30	76.5625
	2	116	43	72.956	363	199	64.5907
	3	89	48	64.9635	57	51	52.7778
	4	82	48	63.0769	111	61	64.5349
	5	81	47	63.2812	104	24	81.25
30	1	180	47	79.2952	182	40	81.982
	2	142	64	68.932	152	55	73.43
	3	123	62	66.4865	103	47	68.6667
	4	92	66	58.2278	94	62	60.2564
	5	120	77	60.9137	161	46	77.7778
40	1	179	74	70.751	293	72	80.274
	2	364	88	80.531	243	106	69.6275
	3	380	170	69.0909	226	103	68.693
	4	94	110	46.0784	160	87	64.7773
	5	103	102	50.2439	163	131	55.4422
50	1	743	25	96.7448	827	26	96.9519
	2	636	38	94.362	991	41	96.0271
	3	625	21	96.7492	616	28	95.6522
	4	673	49	93.2133	497	19	96.3178
	5	528	41	92.7944	435	64	87.1743
60	1	547	75	87.9421	503	37	93.1481
	2	518	80	86.6221	525	37	93.4164
	3	612	68	90	487	84	85.289
	4	534	56	90.5085	314	47	86.9806
	5	385	78	83.1533	320	42	88.3978
70	1	860	85	91.0053	311	18	94.5289
	2	735	47	93.9898	273	38	87.7814
	3	787	66	92.2626	363	38	90.5237
	4	703	35	95.2575	469	37	92.6877
	5	698	88	88.8041	399	41	90.6818
80	1	421	50	89.3843	408	66	86.076
	2	425	37	91.9913	504	54	90.3226
	3	886	61	93.5586	462	40	92.0319
	4	223	51	81.3869	503	52	90.6306
	5	691	97	87.6904	372	47	88.7828
≥90	1	314	11	96.6154	561	15	97.3958
	2	414	29	93.4537	404	8	98.0583
	3	368	23	94.1176	335	34	90.7859
	4	497	25	95.2107	309	16	95.0769
	5	283	16	94.6488	341	14	96.0563

## Sheet: DNA Damage
Background-subtracted Relative Fluorescence Units for H2AX Assay
20s (Non-illuminated)	20s (Illuminated)	5min (Non-illuminated)	5min (Illuminated)	15min (Non-illuminated)	15min (Illuminated)
-0.00853801	-0.00333464	0.0787018	0.0220731	-0.00590628	-0.00353525
-0.00633283	-0.00398638	0.0648203	0.0204775	-0.0062455	-0.00390446
-0.00263355	0.000935237	0.105747	0.0347786	-0.00158572	0.00078633
0.0319658	-0.00597306	0.171417	0.0319917	-0.00972962	-0.0038154
-0.00237989	-0.00286546	0.0874023	0.026769	-0.0048322	-0.00273661
-0.00563112	-0.000206902	0.0647109	0.0314162	-0.00243214	0.00534483
0.0419574	0.00280028	0.0706643	0.0318459	0.000170589	0.00239556
0.0829771	-0.000465006	0.0480908	0.0316813	-0.00299945	0.00107631
-0.00817279	-0.00695636	0.0308005	0.0161277	-0.0108677	-0.00424099
0.00169283	0.00300673	0.084074	0.0640814	0.00130358	0.00314498
0.00123044	0.00263713	0.0589203	0.0228101	-6.53098e-05	0.00133493
0.0649477	0.0757748	0.095823	0.0211623	0.0629832	0.0831043
0.0570003	0.0718845	0.199471	0.035363	0.0621176	0.100134
0.0848945	0.0504809	0.0853385	0.0297359	0.0610942	0.0779506
0.0897929	0.121561	0.0829341	0.0469158	0.0742339	0.104652
0.0802171	0.0878883	0.113915	0.0355756	0.0743277	0.109997
0.0551773	0.095033	0.0987297	0.0655106	0.0764824	0.0708762
0.0614031	0.0644151	0.076307	0.0748928	0.0527066	0.0980452
0.0773554	0.119979	0.0988217	0.105789	0.0557159	0.274394
0.066389	0.100157	0.100627	0.051608	0.107402	0.0781052
0.0650702	0.122867	0.150362	0.0483288	0.059059	0.160216
0.0584504	0.103338	0.14355	0.0680536	0.0521654	0.095578
0.111834	0.121725	0.118478	0.0668743	0.0600015	0.0633666
0.0757345	0.103752	0.0827981	0.0730015	0.0565582	0.0954786
0.0796113	0.0934186	0.201886	0.0768615	0.0482294	0.113793
0.0728219	0.155844	0.0931522	0.0466698	0.0618936	0.161463
0.0787539	0.0948004	0.0869835	0.252769	0.0661399	0.0819162
0.133189	0.180778	0.157838	0.0586387	0.135576	0.104195
0.0722911	0.13258	0.130599	0.0736508	0.157732	0.111116
0.0708578	0.077934	0.0988463	0.0635591	0.108686	0.120646
0.0648233	0.105155	0.121293	0.0740577	0.103535	0.145868
0.0848625	0.177171	0.0793168	0.0612565	0.137204	0.0768926
0.165191	0.0727771	0.139088	0.0716532	0.0487099	0.110845
0.16195	0.0457538	0.118338	0.0835182	0.112292	0.0875612
0.124736	0.0606236	0.0709902	0.0625273	0.0735593	0.171807
0.118317	0.0404913	0.122045	0.0755147	0.031975	0.0988893
0.089564	0.0547113	0.098658	0.0741166	0.0796444	0.186653
0.075247	0.0520027	0.160236	0.0993846	0.0359155	0.287727
0.105252	0.0599729	0.0763049	0.0569232	0.0389037	0.129679
0.118844	0.0616806	0.264583	0.170192	0.0319163	0.0888
0.119833	0.0491741	0.0694606	0.0972854	0.0504611	0.0149437
0.0995056	0.0608201	0.078781	0.0667678	0.0644473	0.0307048
0.112104	0.102158	0.144871	0.190446	0.0459734	0.04351
0.0823685	0.143477	0.0784458	0.0581965	0.0922347	0.10139
0.133834	0.111674	0.104246	0.0917557	0.039284	0.0427654
0.122437	0.15948	0.0641319	0.105883	0.0330081	0.032607
0.117265	0.0224846	0.0874009	0.071203	0.0332656	0.0174137
0.101769	0.0434066	0.0719736	0.100497	0.0360309	0.047738
0.177493	0.0405125	0.266036	0.0942828	0.0407654	0.0877937
0.106439	0.0389686	0.0722525	0.0636902	0.0589428	0.142084
0.148787	0.0280554	0.109837	0.0902671	0.0803638	0.0966359
0.0891447	0.0352223	0.146476	0.0301667	0.151581	0.0979246
0.162751	0.0261113	0.131229	0.0249737	0.0965457	0.110561
0.13586	0.0403507	0.0692036	0.0218652	0.0711528	0.0821389
0.12221	0.0452204	0.0764967	0.017952	0.0917594	0.0791919
0.135684	0.0401145	0.0842282	0.0244755	0.0937933	0.0767207
0.126876	0.061939	0.0787166	0.0776838	0.0959581	0.0732429
0.0714578	0.0477219	0.0922889	0.0373015	0.0775656	0.0707117
0.0506485	0.0624624	0.148586	0.0129196	0.0939916	0.0873917
0.0534787	0.0858375	0.0763153	0.060223	0.105754	0.0781407
0.169793	0.105613	0.0617333	0.0413362	0.15549	0.0345226
0.0964198	0.0253594	0.187318	0.0301463	0.0951938	0.0402206
0.095558	0.0319654	0.0743168	0.0264842	0.1041	0.0229163
0.0919616	0.0263858	0.129614	0.0361245	0.110229	0.0226441
0.0943162	0.0337543	0.0705107	0.0244076	0.0384982	0.0240851
0.128635	0.0282857	0.0665156	0.0282523	0.0281887	0.0373462
0.0953479	0.0356837	0.0623343	0.0168353	0.0275719	0.0179815
0.0789509	0.0338664	0.109941	0.0372942	0.0380368	0.0298315
0.0641013	0.0430224	0.0919207	0.0256238	0.0318913	0.0237807
0.0882454	0.0546258	0.0711999	0.0616165	0.123218	0.0313597
0.083069	0.0305135	0.0445328	0.0853963	0.105164	0.112806
0.0646747	0.19287	0.0630042	0.0704332	0.0185868	0.150572
0.123064	0.0426164	0.147902	0.0695323	0.0384007	0.0293333
0.0752956	0.0585727	0.0960251	0.0830036	0.0508669	0.0394492
0.0742339	0.0496663	0.0684993	0.0552358	0.163055	0.0319724
0.0883817	0.0675303	0.0906701	0.103845	0.052655	0.0614861
0.0628879	0.147126	0.0946253	0.0632084	0.132368	0.0652153
0.114095	0.105136	0.174418	0.0715641	0.0666129	0.0513978
0.0860389	0.0512863	0.0814436	0.0584575	0.0501374	0.0382921
0.0914826	0.0668234	0.100021	0.0931683	0.0757115	0.0391358
0.0947131	0.148886	0.19034	0.0530857	0.165107	0.0677119
0.0649752	0.0719863	0.0814108	0.0497405	0.0356613	0.142967
0.215124	0.0712388	0.0738274	0.0939617	0.0306323	0.0989867
0.141407	0.0662659	0.159168	0.0186144	0.05395	0.0617209
0.0969187	0.0436303	0.0641102	0.0493766	0.0656418	0.0749991
0.14888	0.0658694	0.1319	0.0591458	0.0407291	0.0802145
0.0747182	0.0643488	0.0426743	0.0351808	0.049358	0.0705401
0.101995	0.0622493	0.0856585	0.015098	0.158386	0.0930857
0.103432	0.0541508	0.0656258	0.0342469	0.0272956	0.0795301
0.0355255	0.0572536	0.0359166	0.0481364	0.0373991	0.0967668
0.0315535	0.0840426	0.0479221	0.0252292	0.0315704	0.0822674
0.120929	0.176875	0.0283513	0.0295223	0.149044	0.0756182
0.0428168	0.0455313	0.073133	0.0248163	0.0723142	0.0765892
0.0284943	0.0575679	0.0350546	0.0183256	0.0491735	0.10056
0.060216	0.0522046	0.0280808	0.0253692	0.062885	0.0877475
0.0382311	0.136384	0.0725619	0.110974	0.0280455	0.0751645
0.0459921	0.0439672	0.0562574	0.0269164	0.0657088	0.0949049
0.0521978	0.0563397	0.044892	0.1006	0.0622226	0.0707001
0.127672	0.173998	0.09731	0.204718	0.0635086	0.147196
0.116936	0.0497716	0.0991956	0.0416117	0.119525	0.0749129
0.0489392	0.109535	0.100457	0.0465048	0.0775765	0.140893
0.151517	0.224342	0.0880991	0.0652656	0.0861477	0.0831816
0.0578242	0.052335	0.059005	0.0943919	0.126945	0.0706943
0.0740423	0.0913897	0.151229	0.0583899	0.370919	0.162986
0.05179	0.0779856	0.0776359	0.0636333	0.138378	0.0811341
0.122785	0.0835134	0.101899	0.0853076	0.134133	0.0912297
0.0692882	0.0630763	0.158087	0.0634615	0.0228786	0.235594
0.109638	0.189191	0.0764792	0.0828834	0.0764009	0.194162
0.0810797	0.0689769	0.0395502	0.0483351	0.0323466	0.143872
0.0601772	0.0926022	0.125864	0.0665468	0.0429948	0.180925
0.0856975	0.0768315	0.0381872	0.0933494	0.0320636	0.260208
0.0819383	0.0544517	0.0168168	0.07219	0.0351314	0.180413
0.127051	0.0639783	0.0389656	0.0702376	0.0780372	0.129346
0.105251	0.128086	0.165511	0.0201478	0.0590154	0.100744
0.0883417	0.0789218	0.0566458	0.0175755	0.0513914	0.0622233
0.0700507	0.0870692	0.0213468	0.102814	0.0663912	0.120242
0.219946	0.0683886	0.036624	0.0546353	0.149778	0.132019
0.0785546	0.0695477	0.0363363	0.0312217	0.132764	0.115374
0.0936804	0.0776201	0.0815454	0.0219108	0.0297363	0.0138256
0.0870248	0.0847786	0.0237885	0.030193	0.0605288	0.0569651
0.049185	0.0755603	0.0270843	0.0262175	0.029646	0.0840602
0.0280921	0.0738053	0.0357212	0.0214965	0.18451	0.0260913
0.0184114	0.132813	0.0414739	0.0429041	0.0307668	0.0770148
0.0477364	0.0976247	0.033031	0.0304552	0.0263293	0.0593304
0.0241137	0.0618438	0.0322595	0.0327212	0.033498	0.109025
0.0392388	0.150016	0.0324368	0.0242341	0.0413285	0.0195829
0.0310075	0.081841	0.0761299	0.0319782	0.0443282	0.0426193
0.0734035	0.104587	0.0777421	0.0201464	0.0611876	0.0301864
0.0331649	0.0685773	0.0950335	0.0271246	0.0366989	0.0305592
0.0615686	0.087323	0.0851748	0.0533981	0.0439091	0.0643175
0.0381526	0.0309403	0.10325	0.036292	0.0352869	0.0264992
0.128768	0.0796459	0.0937624	0.0480819	0.058282	0.0203368
0.0517045	0.0754245	0.0892125	0.0385952	0.0283413	0.0339032
0.0336002	0.0587416	0.0882228	0.107971	0.0397785	0.0117314
0.0234421	0.0331024	0.0818586	0.0281054	0.0766184	0.0313351
0.0425245	0.0427933	0.0822787	0.0352999	0.0302089	0.102308
0.0194172	0.110002	0.0795254	0.0313856	0.0411612	0.0493621
0.0414319	0.0676088	0.0757245	0.0725167	0.0254485	0.0522534
0.0225023	0.0686982	0.1704	0.0353329	0.0900914	0.0704714
0.03957	0.0616543	0.123333	0.0232012	0.0818715	0.0784176
0.0332078	0.0726666	0.131277	0.0300235	0.0818919	0.10525
0.0274319	0.103492	0.0873462	0.0279022	0.118687	0.0729103
0.0360074	0.0771825	0.100502	0.127896	0.0782365	0.222239
0.0345802	0.115123	0.09121	0.0252664	0.401556	0.0790337
0.0297064	0.0533816	0.0462783	0.0953657	0.0853968	0.186796
0.030659	0.131642	0.0887049	0.115794	0.076602	0.0860604
0.105397	0.0710711	0.088729	0.099093	0.0799466	0.134546
0.201834	0.0497223	0.11489	0.0984641	0.0821843	0.0860565
0.143214	0.0418475	0.113481	0.0696141	0.131979	0.149865
0.0239456	0.0272484	0.149314	0.0830747	0.138948	0.0833039
0.031962	0.0570252	0.114269	0.100618	0.0753004	0.0947771
0.0316568	0.0329353	0.114792	0.108383	0.0794951	0.0991008
0.0552718	0.202791	0.11069	0.064158	0.077005	0.0754014
0.0346774	0.0997663	0.0910829	0.0614342	0.0816572	0.0776324
0.0739043	0.0348022	0.133892	0.0994859	0.12228	0.108781
0.115392	0.151925	0.128889	0.0717192	0.141199	0.0785268
0.0820412	0.031702	0.118664	0.10147	0.0917973	0.0906433
0.142598	0.050151	0.138878	0.0475277	0.0943065	0.158557
0.128483	0.0540909	0.152618	0.0934733	0.0993985	0.122791
0.128233	0.039603	0.178446	0.0505259	0.0898707	0.100086
0.11624	0.0330029	0.184486	0.166971	0.0833663	0.0952952
0.143368	0.0314814	0.00190374	0.0196445	0.0217191	0.11488
0.111245	0.0536544	0.110566	0.0736722	0.0441755	0.0972885
0.107226	0.0506934	-0.00333583	0.040534	0.022312	0.078341
0.192879	0.0228835	0.0010805	0.0713814	0.137156	0.057115
0.110487	0.0447565	0.105781	0.0537445	0.0679088	0.0826399
0.0717531	0.0200969	0.0864418	0.0610372	0.0372519	0.103511
0.0693979	0.0402168	0.0733432	0.0303289	0.0385732	0.0970645
0.0812431	0.0356677	0.0884993	0.0205312	0.0265835	0.0808102
0.0805588	0.0678757	0.0729083	0.0337169	0.0280944	0.0176456
0.0780704	0.0856811	0.07893	0.0456507	0.131882	0.057441
0.0702605	0.106566	0.096799	0.100457	0.181364	0.0903394
0.0840887	0.0981908	0.0862218	0.120712	0.0224938	0.0469908
0.0669698	0.0688214	0.0352878	0.160554	0.0279541	0.0853941
0.157113	0.142444	0.0888327	0.130201	0.0928591	0.08481
0.0744167	0.0938561	0.0736035	0.081491	0.0237972	0.0873729
0.113545	0.109266	0.0921883	0.103319	0.0693061	0.103146
0.104342	0.0800238	0.123886	0.116837	0.0345291	0.10246
0.0887172	0.100067	0.147097	0.114087	0.0563706	0.0907556
0.072848	0.189176	0.145289	0.132002	0.0438285	0.0920456
0.0751679	0.168991	0.117747	0.147634	0.028363	0.0761657
0.0865477	0.14533	0.113169	0.111712	0.0513045	0.102109
0.0854809	0.11559	0.104258	0.121805	0.0360691	0.0759757
0.0682406	0.108953	0.126074	0.139359	0.0389829	0.0998991
0.06375	0.135341	0.115237	0.143359	0.0316353	0.0875149
0.0687819	0.0704198	0.0734797	0.125903	0.0480102	0.127427
0.0880209	0.05579	0.0864641	0.112962	0.0348079	0.0439984
0.100405	0.0725989	-0.00732339	0.0892511	0.032053	0.0704658
0.17859	0.0705716	0.0862034	0.0834505	0.0341892	0.0707181
0.0909223	0.0710199	0.0921591	0.0915349	0.0730754	0.0934544
0.0979668	0.0878819	0.0966231	0.0799822	0.0330188	0.0890336
0.0904072	0.0758527	0.107738	0.105822	0.0848931	0.0789259
0.089111	0.072089	0.112135	0.114371	0.0819886	0.0898831
0.0617269	0.0917296	0.092726	0.0981852	0.119137	0.136003
0.0913212	0.0975504	0.129635	0.130222	0.0730253	0.100349
0.111447	0.0909074	0.0458753	0.0904508	0.115207	0.0712738
0.0970451	0.0918098	0.0867037	0.108443	0.134094	0.0920279
0.131451	0.108655	0.0905904	0.0764263	0.174707	0.0590652
0.116715	0.180435	0.0965461	0.045731	0.0926455	0.0664766
0.128371	0.10843	0.111894	0.119117	0.0985545	0.111824
0.117684	0.11362	0.0718245	0.0824838	0.0714146	0.122431
0.104884	0.0924103	0.0877723	0.0869069	0.0616987	0.135604
0.131795	0.176969	0.0945109	0.0946488	0.0886443	0.107406
0.0815155	0.127714	0.0962142	0.0825045	0.137568	0.14163
0.101635	0.0631097	0.128639	0.102585	0.130399	0.0699966
0.113205	0.0800541	0.152865	0.171685	0.12439	0.0654856
0.116999	0.0612566	0.153074	0.0649423	0.136541	0.0704319
0.0930749	0.0599404	0.118439	0.0776358	0.0806002	0.0760444
0.100976	0.181913	0.102681	0.0759575	0.129321	0.0982911
0.0137633	0.212931	0.105627	0.107577	0.124916	0.0932486
0.0954874	0.0766286	0.128877	0.0682852	0.108025	0.0501914
0.164937	0.0829259	0.120429	0.0928599	0.113871	0.105731
0.104735	0.0985754	0.08332	0.0888774	0.148237	0.0566206
0.111706	0.0743217	0.167856	0.0689005	0.0525415	0.156344
0.128218	0.0904859	0.100899	0.0988772	0.109449	0.0683093
0.118097	0.101166	0.0737822	0.102493	0.103296	0.0712653
0.139281	0.108565	0.108889	0.0752275	0.170583	0.083746
0.167727	0.113872	0.117146	0.133031	0.118555	0.10971
0.0995281	0.0998998	0.141348	0.105147	0.101181	0.090726
0.0848066	0.126866	0.110226	0.110559	0.174682	0.089504
0.0793596	0.0759053	0.110497	0.107497	0.182044	0.0847406
0.0857985	0.0785727	0.0825536	0.107517	0.120298	0.103034
0.081792	0.101621	0.114131	0.120948	0.141301	0.0833923
0.201703	0.116703	0.106983	0.09278	0.0434912	0.069168
0.0974304	0.100745	0.112583	0.105455	0.0914202	0.0643434
0.0928639	0.0791634	0.0588652	0.122646	0.169179	0.107136
0.139558	0.124255	0.112797	0.114473	0.0768239	0.103485
0.110493	0.0653454	0.0767164	0.106005	0.0565424	0.0639974
0.0751182	0.132264	0.0767086	0.12806	0.105798	0.101421
0.0949451	0.0687638	0.104945	0.126055	0.105537	0.0642991
0.116169	0.0837816	0.0957672	0.0999899	0.101758	0.0817278
0.101934	0.107658	0.127481	0.102584	0.148521	0.0772585
0.0847685	0.12865	0.0927117	0.0942843	0.122483	0.0498579
0.126003	0.0756939	0.105845	0.0882008	0.123386	0.0865967
0.0969871	0.0727014	0.0811561	0.0711156	0.130512	0.0730166
0.0285368	0.0803143	0.0956592	0.0839545	0.180337	0.0822458
0.121068	0.0887661	0.0874529	0.0951441	0.161329	0.0835722
0.0680586	0.115113	0.124148	0.0789898	0.123318	0.0744311
0.0595566	0.133967	0.106865	0.0937003	0.119426	0.0827091
0.0797185	0.0917872	0.0900544	0.112392	0.0848189	0.0438866
0.047355	0.100355	0.116879	0.0786719	0.0454546	0.0461378
0.0638005	0.0932985	0.0856302	0.152174	0.0867866	0.0766373
0.0176204	0.103654	0.113269	0.0801892	0.0860858	0.0934939
0.0962494	0.0337455	0.0840641	0.148331	0.118556	0.098912
0.0764713	0.0978278	0.103461	0.107873	0.112128	0.018022
0.0913059	0.122175	0.0906202	0.123687	0.0987086	0.0995
0.0851553	0.102464	0.123783	0.189428	0.131023	0.0862832
0.0556783	0.0924994	0.166528	0.0952298	0.111059	0.0726126
0.0888674	0.0827986	0.119338	0.0898508	0.113231	0.0867032
0.0771227	0.0999759	0.154704	0.0877166	0.164975	0.0772816
0.090523	0.103543	0.137939	0.128295	0.0981794	0.0873482
0.117703	0.0989934	0.114935	0.157436	0.147942	0.077175
0.128795	0.0832683	0.126326	0.0880706	0.119897	0.0899104
0.0859912	0.0836674	-0.000951869	0.116012	0.0311292	0.122602
0.0922287	0.0760597	0.108661	0.0886944	0.108608	0.110393
0.082463	0.0775539	-0.00126058	0.0993931	0.102142	0.0905587
0.174415	0.0971419	0.107745	0.0979281	0.0895972	0.115951
0.100825	0.0905795	0.088718	0.0476984	0.103563	0.112436
0.0751882	0.0865361	0.0753395	0.0522072	0.0902791	0.106116
0.0718921	0.12512	0.0909503	0.0547957	0.100866	0.0546797
0.0335981	0.112516	0.072296	0.0807329	0.0689066	0.10656
0.0989873	0.12951	0.0882085	0.0947496	0.105374	0.101735
0.0750319	0.0884941	0.0981913	-0.0027597	0.0818167	0.13628
0.0944882	0.0862729	0.0882625	0.169642	0.153478	-0.0004322
0.105783	0.10352	0.0256017	0.0717136	0.155253	0.135329
0.0840253	0.181726	0.0314634	0.0620807	0.102343	0.148166
0.126161	0.111196	0.105857	0.0881422	0.063242	0.149736
0.121797	0.117493	0.057064	0.140897	0.12356	0.136681
0.0938272	0.0909143	0.0799095	0.0742739	0.100418	0.0973989
0.100067	0.192213	0.158772	0.105897	0.100932	0.106174
0.0507054	0.132538	0.0804581	0.0846495	0.0889924	0.199936
0.0531711	0.0635994	0.0696739	0.0789267	0.111636	0.0207496
0.0863798	-0.000715905	0.0886672	0.0592555	0.173906	0.0329713
0.0972295	0.0495218	0.0859668	0.105575	0.168405	0.0328096
0.0924995	0.148218	0.0779938	0.101424	0.0970638	0.0200512
0.0807027	0.0389442	0.0330196	0.0893823	0.0676673	0.0432083
0.0963388	0.0586416	0.0516933	0.0628301	0.0871597	0.0296806
0.0970179	0.0612106	0.0717547	0.122097	0.126258	0.0209174
0.130046	0.074256	0.0743978	0.0337384	0.10497	0.0384376
0.0952442	0.086344	0.0927104	0.0375772	0.213663	0.0416303
0.112204	0.0477608	0.0460378	0.0142679	0.122053	0.0404993
0.113549	0.0314627	0.0415638	0.0308636	0.178868	0.0343115
0.165298	0.0897978	0.0451725	0.0316053	0.110489	0.0605873
0.136798	0.0406254	0.0360991	0.0598609	0.105666	0.0335651
0.139148	0.0626751	0.0453761	0.0615291	0.217016	0.308635
0.109179	0.102509	0.0339017	0.0447647	0.0122975	0.0378839
0.169965	0.06423	0.0399795	0.0355954	0.181345	0.0340406
0.106843	0.108337	0.0339209	0.0959155	0.168922	0.0323082
0.128565	0.073353	0.0318018	0.0908285	0.148661	-0.00263268
0.108179	-0.0207987	0.0352775	0.0472292	0.106674	0.111705
0.109081	0.119598	0.0312879	0.0636859	0.133012	0.0227587
0.0368201	0.053989	0.0394475	0.0421985	0.154218	0.0261627
0.024617	0.0368158	0.00587023	0.055184	0.157626	0.0876851
0.0706907	0.0364709	0.040402	0.0590886	0.14244	0.0275292
0.0497827	0.0642458	0.07502	0.046502	0.121465	0.0287635
0.0648482	0.077908	0.0534623	0.0441449	0.138645	0.0876537
0.084255	0.04678	0.0385686	0.0597741	0.248125	0.0230603
0.0531332	0.055601	0.0315458	0.050175	0.16957	0.0238609
0.0741555	0.0763803	0.0316096	0.0335464	0.127863	0.03109
0.0663432	0.0589477	0.0386733	0.0811618	0.0996882	0.0415147
0.0697175	0.0910436	0.0772051	0.0171064	0.043011	0.058231
0.0742803	0.103634	0.0368336	0.0585065	0.106443	0.032571
0.0739061	0.054294	0.0415803	0.0478479	0.094506	0.039883
0.0897939	0.0317809	0.0456097	0.0541683	0.106533	0.0350336
0.0835031	0.0317755	0.093571	0.0310334	0.137965	0.0291017
0.0731785	0.0464984	0.0438961	0.0591063	0.105078	0.0136739
0.0823357	0.0608823	0.0547655	0.0217044	0.0976698	0.0394694
0.0842413	0.0554475	0.0328951	0.116926	0.0855653	0.0194635
0.065454	0.049108	0.0561806	0.0442667	0.133427	0.0228085
0.0491288	0.0571364	0.383393	0.0575194	0.114668	0.0377519
0.0290489	0.0766691	0.0352242	0.0698004	0.125234	0.0315908
0.118714	0.0769442	0.22149	0.0486599	0.0192405	0.0286842
0.10046	0.0343931	0.0467127	0.0529858	0.110372	0.0235728
0.0274574	0.0556519	0.0467381	0.0671308	0.0471597	0.0322226
0.0532633	0.060852	0.0488324	0.0582283	0.057408	0.0211702
0.088449	0.064761	0.0735925	0.0242942	0.0818179	0.0358096
0.0817593	0.0566551	0.0295356	0.0975535	0.0713419	0.0389259
0.048238	0.0186728	0.0449287	0.0351453	0.0613848	0.021122
0.0550955	0.0654887	0.0580853	0.0656165	0.10085	0.0631307
0.0480098	0.107822	0.0561936	0.0634472	0.0843876	0.0492754
0.0618254	0.0700192	0.113846	0.069614	0.0877433	0.0300818
-0.0144096	0.132232	0.0489019	0.0584699	0.0854985	0.0344047
0.0509142	0.0478312	0.0468788	0.0757985	0.0561769	0.0438659
0.0445103	0.451163	0.0621065	0.0350807	0.0344193	0.0415684
0.0549725	0.0686055	0.0390921	0.131795	0.0968075	0.0577884
0.027286	0.0354942	0.0434264	0.0967764	0.0354019	0.0470493
0.0632223	0.0350078	0.0378359	0.0342771	0.0408777	0.00663932
0.079349	0.0400979	0.0390712	0.180255	0.0423144	0.0627946
0.0520416	0.0478843	0.061037	0.116555	0.0383248	0.0488291
0.0678913	0.0689747	0.0481761	0.0444392	0.0614447	0.0484681
0.0523581	0.101832	0.0482458	0.0833548	0.051792	0.0397688
0.0438373	0.0413734	0.0551633	0.0374813	0.0337527	0.0403522
0.0495033	0.0735602	0.0524864	0.110514	0.0491627	0.0317909
0.0534418	0.0438999	0.0408244	0.104372	0.0596744	0.0710013
0.107845	0.0431766	0.0162852	0.0707753	0.0327661	0.0352852
0.0511448	0.0391721	0.0562888	0.0607389	0.0407448	0.027416
0.0108934	0.0874785	0.0429829	0.113966	0.0514333	0.0727055
0.0513418	0.073594	0.0455892	0.03491	0.0519249	0.0342062
0.064235	0.0892402	0.184551	0.0575317	0.0350543	0.0300553
0.0409044	0.108934	0.0439321	0.0633505	0.0970792	0.0637958
0.0549669	0.071747	0.0494147	0.0329275	0.0876329	0.0383115
0.0534302	0.112724	0.0586604	0.0347168	0.0512719	0.073412
0.0337138	0.0490235	0.0621163	-0.00428373	0.0672139	0.0385817
0.0547	0.13677	0.147424	0.0079445	0.0501022	0.0364062
0.064767	0.0512429	0.0485363	0.0123776	0.0572355	0.0358431
0.11168	0.101094	0.0433125	0.0279998	0.0626159	0.0668368
0.064239	0.0635944	0.289536	0.0141919	0.0479824	0.0439234
0.0413599	0.0910523	0.208137	0.00528888	0.0536564	0.0446655
0.0677929	0.095185	0.0769716	0.0211882	0.203577	0.0399184
0.070327	0.10946	0.0527003	-0.0120317	0.022217	0.0985145
0.0417564	0.073571	0.0776482	0.000492666	0.0703043	0.0862513
0.0632439		0.0466493	0.0159563	0.0453783	0.0409671
0.038928		0.0527487	-0.00684151	0.0471753	0.0340723
0.0336458		0.122512	0.0436495	0.111717	0.0364742
0.0287221		0.0658439	0.0673761	0.057344	0.0321172
0.0359383		0.0374265	-0.00237095	0.0671633	0.0373842
0.0567648		0.0656034	0.0110556	0.0692324	0.0314863
0.0362766		0.0401445	0.0240226	0.0856117	0.0192223
0.149357		0.0693775	-0.0018321	0.0854491	0.0363389
0.0618027		0.0360077	0.00387262	0.0715586	0.0841308
0.0545803		0.0421192	0.0231504	0.108578	0.00994888
0.0457286		0.112809	-0.00960278	0.0278878	0.0372263
0.101606		0.0570825	0.0225883	0.0754305	0.079759
0.121452		0.0345471	0.0872405	0.158416	0.119457
0.0539671		0.0359958	0.0201981	0.0509253	0.0712469
0.0703892		0.0621845	0.0196081	0.101728	0.0417603
0.0390417		0.0294758	0.00438622	0.0533906	0.0452208
0.0397703		0.0504787	0.0324261	0.0536199	0.0542703
0.03629		0.0292855	0.0315889	0.117485	0.0500929
0.0607326		0.0213691	0.121674	0.100481	0.0461519
0.0489947		0.0367831	0.00622618	0.0927451	0.130011
0.043317		0.0509334	0.0307275	0.0850141	0.0716089
0.0447047		0.0289052	0.0531116	0.0883813	0.0556522
0.0436725			0.0189002	0.0568073	0.05083
0.0336254			0.0307076	0.0772221	0.0496673
0.0396939			0.0256444	0.0949305	0.0683088
0.0583387			0.0321739	0.0699505	0.0420692
0.039047			0.0170699	0.0671296	0.0552342
0.0329509			0.0295784	0.032712	0.0412648
0.0340263			0.00670722	0.0874499	0.0534303
0.0439311			0.0792599	0.0883093	0.110784
0.0377316			0.101976	0.0531546	0.054755
0.036934			0.0475513	0.0318228	0.0510841
			0.0463561	0.0653071	0.0388616
			0.037073	0.0589338	0.0532449
			0.0517689	0.120909	0.0602456
			0.0447796	0.0610251	0.0707716
			0.0626701	0.145251	0.0426305
			0.0303758	0.0695858	0.0438331
			0.0564885	0.0763356	0.0400519
			0.0524293	0.108669	0.0290245
			0.00987317	0.0348897	0.0439392
			0.0327004	0.0401338	0.0325035
			0.0806109	0.0400817	0.0643241
			0.0854578	0.0547149	0.0952861
			0.0527166	0.0566885	0.0359419
			0.0482162	0.180627	0.0438996
			0.0528401	0.0323631	0.0608475
			0.0532404	0.0980713	0.0487057
			0.0511862	0.0578431	0.0525484
			0.0526099	0.0408887	0.0516566
			0.0419744	0.0527052	0.0369148
			0.0489251	0.0519783	0.0884699
			0.0637179	0.0573305	0.054434
			0.086974	0.112149	0.0401438
			0.0662159	0.0824068	0.0603108
			0.0577332	0.0966185	0.082572
			0.140743	0.0204963	0.0311067
			0.125194	0.0702643	0.0916065
			0.181946	0.0293216	0.0845237
			0.114746	0.04471	0.054539
			0.0329013	0.0356054	0.0440475
			0.125606	0.0421068	0.046008
			0.0577345	0.0529296	0.0435515
			0.0670856	0.0510423	0.0478934
			0.0590222	0.0986777	0.0149723
			0.052418	0.0543765	0.0369839
			0.120385	0.0544505	0.0346198
			0.0666451	0.0487622	0.0397186
			0.065668	0.0324727	0.0442538
			0.0861529	0.0337921	0.0547115
			0.0645824	0.0663146	0.0749412
			0.0607266	0.0516207	0.0440839
			0.0684016	0.0471703	0.0756799
			0.0753177	0.035197	0.0517199
			0.04192	0.419115	0.0529689
			0.0501238	0.0797703	0.0400909
			0.0861936	0.0428157	0.0643296
			0.124208	0.0405479	0.0634336
			0.0358681	0.0476287	0.0690908
			0.0927319	0.117398	0.0819788
			0.0856025	0.0613722	0.0540134
			0.0831021	0.0623602	0.0908838
			0.0570865	0.0502502	0.123132
			0.066902	0.047928	0.0775176
			0.0478556	0.036036	0.0553149
			0.0171822	0.043024	0.0868006
			0.0322537	0.103388	0.050734
			0.0652036	0.0417038	0.0453247
			0.0600931	0.0503907	0.060673
			0.0646389	0.0642034	0.0476438
			0.0884402	0.044202	0.14843
			0.091801	0.0646586	0.0776749
			0.0819545	0.0576264	0.0421329
			0.0639849	0.05014	0.055027
			0.0365433	0.0563853	0.0697704
			0.133746	0.0468777	0.031172
			0.052785		0.0481522
			0.0439704		0.0521926
			0.0667421		0.0339616
			0.0430814		0.065011
			0.036752		0.0333061
			0.0836331		0.0717979
			0.07895		0.0650698
			0.106057		0.0379205
			0.059654		0.0649978
			0.0397109		0.0539002
			0.126231		0.0411603
			0.0981989		0.044881
			0.081303		0.0701522
			0.0571161		0.0610447
			0.0352531		0.0779858
			0.107292		0.0610849
			0.0701708		0.0980966
			0.186842		0.0651068
			0.070143		0.0704271
			0.00611717		0.0453773
			0.0171288		0.0513887
			-0.0172028		0.0538331
			0.0173095		0.049885
			0.0197744		0.0831228
			0.0702417		0.0581946
			0.00553902		0.0434435
			0.0672446		0.0549819
			0.0334582		0.0630214
			0.0566292		0.0660566
			0.0267554		0.0360212
			0.0814209		0.0526474
			0.0380066		0.059378
			0.0466002		0.0457299
			0.0459646		0.0833391
			0.032838		0.0584461
			0.0389004		0.0555214
			0.0520623		0.063029
			0.0316577		0.0955722
			0.028896		0.057233
			0.0395087		0.0630939
			0.0501315		0.0529924
			0.0521607		0.0536035
			0.0458984		0.0544016
			0.0389078		0.0631604
			0.0672801		0.052599
			0.0567932		0.0644779
			0.0441577		0.0844588
			0.0554486		0.043347
			0.0773133		0.0486929
			0.0720852		0.0720758
			0.0651654		0.0593022
			0.0542196		0.0551574
			0.0473883		0.0823432
			0.0598193		0.0594439
			0.0819002		0.0536724
			0.0756417		0.0608851
			0.0831857		0.125956
			0.0816687		0.0832954
			0.0831522		0.0436522
			0.0756963		0.0472185
			0.0833675		0.142234
			0.0848462		0.0349761
			0.136918		0.0472004
			0.0902654		0.0221129
			0.0970371		0.0373369
			0.0871747		0.0433944
			0.0901071		0.0430374
			0.0673316		0.0500873
			0.112165		0.0668569
			0.110518		0.0887803
			0.147892		0.0555193
			0.150268		0.0900493
			0.0112381		0.0590262
			0.0535541		0.0809058
			0.0576598		0.0567723
			0.176591		0.0504671
			0.050171		0.0653114
			0.0573696		0.0780477
			0.0624833		0.0804937
			0.157902		0.0978078
			0.0805531		0.0597994
			0.0562808		0.10673
			0.0544492		0.154836
			0.0846176		0.0980237
			0.0679803		0.0593009
			0.0651031		0.0559903
			0.0443424		0.0552925
			0.0664138		0.0706099
			0.0689982		0.0506991
			0.13481		0.182867
			0.123702		0.0774857
			0.104528
			0.0420572
			0.00209383
			0.0702066
			0.0632094
			0.101024
			0.0686662
			0.0349771
			0.0764926
			0.0768706
			0.0903846
			0.0934581
			0.0716802
			0.0750577
			0.0772496
			0.0611315
			0.0622793
			0.0737904
			0.0843248
			-0.00834795
			0.0572621
			0.0312259
			0.0675624
			0.098325
			0.0582484
			0.0284572
			0.085396
			0.109528
			0.0859675
			0.133655
			0.0816151
			0.0350929
			0.0311883
			0.0391564
			0.0835734
			0.0122337
			0.0702979
			0.0648634
			0.0800201
			0.0353522
			0.0473265
			0.0606386
			0.481123
			0.101004
			0.0467023
			0.0453518
			0.0659984
			0.0431012
			0.0407775
			0.0418066
			0.0966002
			0.0357835
			0.044422
			0.0657855
			0.052888
			0.0972584
			0.0571561
			0.0609002
			0.0475767
			0.0307649
			0.0569381
			0.0843937
			0.125632
			0.0959685
			0.0754233
			0.0723708
			0.117064
			0.049537
			0.0533038
			0.060784
			0.0854418
			0.0485926
			0.0692598
			0.0402739
			0.0432901
			0.0728135
			0.058083
			0.0799023
			0.0800066
			0.0538073
			0.0980318
			0.0555794
			0.0519867
			0.0491316
			0.0556417
			0.0810052
			0.0244758
			0.0445322
			0.0603818
			0.0977985
			0.0831067
			0.132098
			0.0483378
			0.0502014
			0.0465009
			-0.00143181
			0.049981
			0.0499514
			0.0465668
			0.0457005
			0.0283273
			0.0445046
			0.0573811
			0.0674061
			0.0798289
			0.0772905
			0.0876027
			0.0612498
			0.0849671
			0.0579156
			0.0635732
			0.0255569
			0.053611
			0.0688619
			0.114444
			0.0527901
			0.0523716
			0.0483574
			0.102326
			0.0524238
			0.0537664
			0.086883
			0.0683025
			0.0667619
			0.0617807
			0.0499354
			0.0523717
			0.119166
			0.0513658
			0.0505396
			0.0680373
			0.0630091
			0.0632978
			0.115437
			0.0522507
			0.0936028
			0.0789938
			0.0683621
			0.0642711
			0.047247
			0.0620297
			0.0678356
			0.106345
			0.0430539
			0.175767
			0.0854883
			0.0761366
			0.0555218
			0.0587488
			0.163369
			0.148345
			0.0333227
			0.118295
			0.0470004
			0.0654715
			0.0653226
			0.0174356
			0.101767
			0.137339
			0.063548
			0.0291445
			0.0665352
			0.102893
			0.0494417
			0.0506726
			0.0563014
			0.0692819
			0.0867951
			0.0672848
			0.0805113
			0.0523218
			0.0504511
			0.0790469
			0.0808984
			0.0530445
			0.0435578
			0.0478009
			0.080052
			0.0316285
			0.0449536
			0.0529856
			0.052463
			0.0919744
			0.0209664
			0.038237
			0.065921
